# Supplementary material for: Methylome-wide studies of six metabolic traits
Source: medRxiv. 2024 May 29:2024.05.29.24308103. Preprint. [Version 1] doi: 10.1101/2024.05.29.24308103 (PMC11160850; doi:10.1101/2024.05.29.24308103)
Supplement: Supplement 3 [file media-3.xlsx]

## Sheet: Supplementary Table 1
Supplementary Table 1: Descriptive statistics for methylation estimated white blood cell proportions and epigenetic smoking scores that were used as covariates in the epigenome-wide association studies performed in Generation Scotland
Covariates	N	Mean	Standard deviation	Range
B cells	18411	0.059533	0.0282711	0-0.67
CD4 helper T cells	18411	0.179602	0.0571974	0-0.46
CD8 helper T cells	18411	0.0449896	0.0400348	0-0.47
Natural killer cells	18411	0.0564006	0.0450905	0-0.35
Monocytes	18411	0.0632804	0.0236492	0-0.3
Epigenetic smoking score	18411	1.39478	4.30826	-6.55-21.42

## Sheet: Supplementary Table 2
Supplementary Table 2: Search terms used for the epigenome-wide association studies catalogue analysis. BMI = body mass index, WHR = waist-hip ratio, HDL = high-density lipoprotein.
Trait	Search terms
BMI	"BMI", "Body Mass Index", "bmi","Body mass index", "Pre-pregnancy BMI", "Pre-pregnancy body mass index", "Body mass index change", "body mass index", "Paternal body mass index"
WHR	"waist circumference-to-hip ratio"
Body fat percentage	N/A
Glucose	"2-hour glucose", "Fasting glucose", "fasting glucose", "1-hour glucose", "Mid-pregnancy Fasting Plasma Glucose", "Mid-pregnancy Fasting Plasma Glucose Post 2h 75g Oral Glucose Tolerance Test", "Glucose", "maternal glucose", "oral glucose tolerance test"
HDL cholesterol	"HDL cholesterol", "High-density lipoprotein cholesterol", "Serum high-densitty lipoprotein cholesterol", "Cholesterol esters in large HDL","Cholesterol esters in medium HDL", "Cholesterol esters in small HDL", "Cholesterol esters in very large HDL", "Concentration of large HDL particles", "Concentration of medium HDL particles","Concentration of small HDL particles", "Concentration of very large…
Total cholesterol	Total cholesterol, "total cholesterol", "Serum total cholesterol"

## Sheet: Supplementary Table 3
Supplementary Table 3: Descriptive statistics for the cognitive tests in the Lothian Birth Cohort 1936
Test	Wave	N	Mean	Standard deviation	Number of missing values	Range
Digit symbol backwards	1	1090	7.73486	2.26288	1	2 - 14
Digit symbol backwards	2	866	7.81409	2.28922	225	2 - 14
Digit symbol backwards	3	695	7.76835	2.37352	396	2 - 14
Digit symbol backwards	4	548	7.55839	2.1773	543	2 - 14
Digit symbol backwards	5	426	7.19014	2.33016	665	0 - 13
Matrix Reasoning	1	1086	13.4945	5.1314	5	4 - 24
Matrix Reasoning	2	863	13.175	4.96397	228	3 - 25
Matrix Reasoning	3	689	13.0392	4.90905	402	3 - 25
Matrix Reasoning	4	535	12.9047	5.03288	556	1 - 25
Matrix Reasoning	5	418	12.9258	5.21957	673	3 - 25
Block design	1	1085	33.7889	10.3217	6	10 - 65
Block design	2	864	33.6377	10.0777	227	10 - 66
Block design	3	691	32.1838	9.95189	400	3 - 66
Block design	4	535	31.2	9.6339	556	0 - 63
Block design	5	420	29.9	9.59935	671	2 - 62
Digit symbol	1	1086	56.5994	12.9327	5	14 - 98
Digit symbol	2	862	56.4002	12.3099	229	15 - 94
Digit symbol	3	685	53.8088	12.9329	406	14 - 89
Digit symbol	4	535	51.2411	13.0078	556	12 - 89
Digit symbol	5	418	50.9809	12.7897	673	15 - 81
Symbol search	1	1084	24.7555	6.28518	7	2 - 49
Symbol search	2	862	24.609	6.17526	229	3 - 45
Symbol search	3	687	24.6041	6.45621	404	3 - 53
Symbol search	4	528	22.7311	6.6275	563	2 - 50
Symbol search	5	415	22.212	6.92983	676	-1 - 40
National adult reading test	1	1089	34.4821	8.15452	2	1 - 50
National adult reading test	2	864	34.3796	8.17547	227	1 - 50
National adult reading test	3	695	35.0245	8.02702	396	5 - 49
National adult reading test	4	546	35.5916	8.19218	545	6 - 50
National adult reading test	5	426	36.0516	7.81324	665	8 - 49
Logical memory	1	1087	71.4609	17.9649	4	0 - 117
Logical memory	2	864	74.3021	17.879	227	5 - 116
Logical memory	3	688	74.577	19.2018	403	5 - 116
Logical memory	4	542	72.7103	20.395	549	0 - 122
Logical memory	5	421	72.1473	21.521	670	2 - 118
Verbal paired associates	1	1050	26.4429	9.13259	41	0 - 40
Verbal paired associates	2	843	27.1827	9.46087	248	0 - 40
Verbal paired associates	3	663	26.4103	9.55762	428	1 - 40
Verbal paired associates	4	497	27.1408	9.55461	594	0 - 40
Verbal paired associates	5	380	27.3684	9.54208	711	0 - 40
Inspection time	1	1041	112.14	11	50	46 - 140
Inspection time	2	838	111.223	11.7885	253	32 - 140
Inspection time	3	654	110.136	12.5536	437	49 - 136
Inspection time	4	465	106.959	13.6013	626	37 - 132
Inspection time	5	382	106.034	12.7245	709	61 - 136
Four choice reaction time	1	1084	0.642107	0.0857802	7	0.45 - 1.13
Four choice reaction time	2	865	0.649272	0.0898421	226	0.45 - 1.29
Four choice reaction time	3	685	0.678844	0.102754	406	0.46 - 1.31
Four choice reaction time	4	543	0.706031	0.113613	548	0.46 - 1.34
Four choice reaction time	5	423	0.722026	0.120251	668	0.49 - 1.24
Spatial span	1	1084	14.7177	2.83195	7	5 - 24
Spatial span	2	861	14.6945	2.76201	230	5 - 23
Spatial span	3	690	14.6159	2.72845	401	6 - 22
Spatial span	4	536	14.1306	2.71818	555	7 - 23
Spatial span	5	421	13.8931	2.85114	670	3 - 21
Verbal fluency	1	1087	42.4177	12.5379	4	10 - 83
Verbal fluency	2	865	43.1803	12.9402	226	6 - 90
Verbal fluency	3	696	42.898	12.7646	395	6 - 86
Verbal fluency	4	547	43.6106	13.3337	544	13 - 83
Verbal fluency	5	426	43.554	12.6897	665	4 - 80
Wechsler test of reading	1	1089	41.0211	7.17485	2	8 - 50
Wechsler test of reading	2	864	41.0104	6.96681	227	5 - 50
Wechsler test of reading	3	694	41.0922	7.02172	397	8 - 50
Wechsler test of reading	4	546	41.6282	7.03328	545	12 - 50
Wechsler test of reading	5	426	42.1901	6.60652	665	18 - 50

## Sheet: Supplementary Table 4
Supplementary Table 4: Cognitive test loadings on general cognitive function level and change for the measurement model in the Lothian Birth Cohort 1936
Test	Intercept	Slope
Block design	0.683	0.856
Matrix reasoning	0.778	0.852
Spatial span	0.642	1
National adult reading test	0.684	0.491
Wechsler test of reading	0.68	0.472
Verbal fluency	0.526	0.783
Verbal paired associates	0.543	0.676
Logical memory	0.625	0.772
Digit symbol backwards	0.713	0.811
Symbol search	0.789	0.954
Digit symbol	0.651	0.883
Inspection time	0.489	0.921
Four choice reaction time	0.527	0.907

## Sheet: Supplementary Table 5
Supplementary Table 5: Model fit measures for the general cognitive function measurement models in the Lothian Birth Cohort 1936. CFI = Comparative Fit Index, TLI = Tucker-Lewis Index, RMSEA = Root mean square error of approximation, SRMR = Standardised root mean residual
CFI	TLI	RMSEA	SRMR
0.96	0.959	0.028	0.061

## Sheet: Supplementary Table 6
Supplementary Table 6: Descriptive statistics for the Lothian Birth Cohort 1936 covariates included in the cognitive models
Covariates	Wave	N	Mean	Standard deviation	Number of missing issing values	Range
Age (years)	1	1091	69.5348	0.831854	0	67.61 - 71.3
Age (years)	2	866	72.4939	0.711346	225	70.91 - 74.15
Age (years)	3	697	76.2451	0.675857	394	74.59 - 77.7
Age (years)	4	550	79.325	0.623507	541	77.96 - 80.87
Age (years)	5	431	82.0052	0.472994	660	80.93 - 83.13
Alcohol units (per week)	1	1091	10.5163	14.1866	0	0 - 140
Scottish index of multiple deprivation	1	1083	4564.74	1907.33	8	4 - 6505
Epigenetic smoking score	1	894	0.468589	5.5071	197	-13.46 - 20.97
		N	%
Sex	female	543	49.77
	male	548	50.23

## Sheet: Supplementary Table 7
Supplementary Table 7: The top 1,000 CpGs associated with each metabolic trait in marginal linear regression epigenome-wide association studies in Generation Scotland. BMI = body mass index, WHR = waist-hip ratio, HDL = high-density lipoprotein.
Trait	Chromosome	Probe	Position in genome	Gene	DNA strand orientation	Beta	Standard error	P value	N
BMI	21	cg06500161	43656587	ABCG1;ABCG1;ABCG1;ABCG1;ABCG1;ABCG1	+	1.49018	0.0494731	2.8223e-194	17198
BMI	11	cg00574958	68607622	CPT1A;CPT1A	+	-0.875123	0.0296537	9.19915e-187	17198
BMI	11	cg19758958	62319222	NA	+	-1.53548	0.0542609	3.19503e-172	17198
BMI	17	cg11024682	17730094	SREBF1;SREBF1	-	1.26523	0.0546835	1.18063e-116	17198
BMI	11	cg05325763	68607719	CPT1A;CPT1A	-	-0.662572	0.0288724	8.13518e-115	17198
BMI	21	cg16740586	43655919	ABCG1;ABCG1;ABCG1;ABCG1;ABCG1;ABCG1	+	0.913054	0.0421576	1.2016e-102	17198
BMI	11	cg17058475	68607737	CPT1A;CPT1A	-	-0.564833	0.0260896	1.43323e-102	17198
BMI	21	cg27243685	43642366	ABCG1;ABCG1;ABCG1;ABCG1;ABCG1;ABCG1	+	0.921789	0.0425889	1.62362e-102	17198
BMI	4	cg06690548	139162808	SLC7A11	-	-0.474799	0.021991	4.99096e-102	17198
BMI	1	cg14476101	120255992	PHGDH	-	-0.555702	0.0269005	1.14403e-93	17198
BMI	1	cg17901584	55353706	DHCR24	+	-0.748218	0.0365016	2.83401e-92	17198
BMI	8	cg18353028	65669513	CYP7B1	+	-0.709832	0.0349202	8.62963e-91	17198
BMI	1	cg22699725	207242586	PFKFB2;PFKFB2	+	0.701652	0.0353146	7.19258e-87	17198
BMI	1	cg22976567	156074182	LMNA	-	-0.893627	0.0457259	3.86959e-84	17198
BMI	7	cg17075888	95225339	PDK4	+	-0.646339	0.0334682	3.16625e-82	17198
BMI	1	cg00683922	207242569	PFKFB2;PFKFB2	+	0.655992	0.0340559	8.12825e-82	17198
BMI	1	cg21575225	156073485	LMNA	+	-0.935968	0.0486926	1.73867e-81	17198
BMI	2	cg10913394	102137177	NA	+	-0.912473	0.0475343	2.8313e-81	17198
BMI	6	cg17501210	166970252	RPS6KA2;RPS6KA2	-	-0.615041	0.0320464	3.04844e-81	17198
BMI	8	cg23204398	126365081	NSMCE2	+	0.630873	0.0331101	4.09688e-80	17198
BMI	13	cg19750657	38935967	UFM1	+	0.68973	0.036282	9.24442e-80	17198
BMI	19	cg00840791	16453259	NA	+	-0.298012	0.0157645	6.68543e-79	17198
BMI	7	cg00626263	5741049	RNF216;RNF216	-	-0.598403	0.0321618	1.62271e-76	17198
BMI	8	cg19741548	74963339	NA	+	0.996289	0.0540086	2.9469e-75	17198
BMI	14	cg18871648	74227431	ELMSAN1;ELMSAN1	+	-0.6447	0.0349615	3.31899e-75	17198
BMI	9	cg01270753	101944336	NA	+	-0.574047	0.031268	1.44701e-74	17198
BMI	6	cg18120259	43894639	LOC100132354	+	-0.904941	0.0493115	1.65395e-74	17198
BMI	4	cg02786370	2747928	TNIP2;TNIP2;TNIP2	-	-0.573873	0.0313235	2.87709e-74	17198
BMI	12	cg19640090	11975155	ETV6;RNU6-19P	+	-1.03686	0.056598	2.93949e-74	17198
BMI	21	cg10128003	43642166	ABCG1;ABCG1;ABCG1;ABCG1;ABCG1;ABCG1	-	0.745885	0.0413935	6.31109e-72	17198
BMI	1	cg02988288	145440445	TXNIP;NBPF20;NBPF10;NBPF10	-	-0.436789	0.0244614	1.12604e-70	17198
BMI	1	cg05514927	59523151	LINC01358	-	-1.20292	0.0675029	2.11741e-70	17198
BMI	3	cg27086356	170627562	EIF5A2	-	-0.569697	0.0319767	2.28231e-70	17198
BMI	1	cg17750024	175538621	TNR	-	-0.652138	0.0367338	6.8688e-70	17198
BMI	1	cg26457483	120256112	PHGDH	+	-0.503998	0.0283914	7.03356e-70	17198
BMI	14	cg07808881	89974621	FOXN3	-	0.769314	0.0439283	4.45838e-68	17198
BMI	14	cg19488267	85763019	NA	+	0.470857	0.0270212	2.00998e-67	17198
BMI	2	cg00144816	28498080	BRE;BRE;BRE;BRE;BRE;BRE	+	-0.93636	0.0537944	2.79564e-67	17198
BMI	17	cg00214628	46583511	NA	-	-0.913	0.0526285	7.58315e-67	17198
BMI	17	cg11202345	76976057	LGALS3BP;LGALS3BP	+	0.5484	0.0316882	1.55151e-66	17198
BMI	8	cg24845774	35718698	NA	-	0.31033	0.0180751	1.5973e-65	17198
BMI	8	cg05889085	35718561	NA	-	0.334379	0.0195393	4.1067e-65	17198
BMI	17	cg07768696	55676682	MSI2;MSI2	+	-1.11176	0.0650343	5.58012e-65	17198
BMI	2	cg02841972	10176151	NA	+	-0.730637	0.0428968	1.5991e-64	17198
BMI	1	cg10999423	222461592	NA	-	0.720574	0.0423858	2.73914e-64	17198
BMI	17	cg08857797	40927699	VPS25	-	0.76069	0.0450314	1.66616e-63	17198
BMI	7	cg21489638	130671028	LINC-PINT;LINC-PINT;LINC-PINT;LINC-PINT;LINC-PINT;LINC-PINT;LINC-PINT;LINC-PINT	+	-0.609389	0.0361103	2.19936e-63	17198
BMI	3	cg15721584	181326755	SOX2OT	+	0.439656	0.0262795	2.46953e-62	17198
BMI	14	cg10919522	74227441	C14orf43;C14orf43	+	-0.641428	0.0384501	5.44164e-62	17198
BMI	21	cg08309687	35320596	NA	+	-0.545601	0.0327593	8.52386e-62	17198
BMI	1	cg01787285	2162682	SKI	-	-0.453566	0.0273539	2.84487e-61	17198
BMI	15	cg14051805	39917220	FSIP1	-	-0.415057	0.0251021	6.1015e-61	17198
BMI	12	cg26402346	101864876	NA	-	0.54928	0.0334688	4.52251e-60	17198
BMI	15	cg11740679	40620160	NA	+	-1.11045	0.0677247	5.78694e-60	17198
BMI	2	cg07212401	20059985	NA	+	0.999623	0.0609843	6.27476e-60	17198
BMI	10	cg12726743	75634848	CAMK2G;CAMK2G;CAMK2G;CAMK2G;CAMK2G;CAMK2G	+	-0.722839	0.0443122	2.25148e-59	17198
BMI	11	cg19120513	102189303	BIRC3;BIRC3	+	-0.824545	0.0507309	5.82986e-59	17198
BMI	1	cg03725309	109757585	SARS	+	-0.599414	0.0368892	6.24587e-59	17198
BMI	12	cg10601624	6404377	NA	+	-0.885184	0.054575	1.00207e-58	17198
BMI	16	cg08726900	89550474	ANKRD11	-	-0.49641	0.0306865	1.98725e-58	17198
BMI	12	cg22513770	98985274	NA	+	1.10146	0.0681353	2.37246e-58	17198
BMI	22	cg09349128	50327986	NA	-	-0.775036	0.0479579	2.56829e-58	17198
BMI	20	cg09409865	33169887	PIGU	-	-0.84647	0.052674	1.09126e-57	17198
BMI	19	cg18608055	1130866	SBNO2;SBNO2	-	-0.841381	0.0524433	1.65879e-57	17198
BMI	2	cg17214023	10176748	NA	-	-0.830159	0.0520111	6.1143e-57	17198
BMI	9	cg08673945	20490677	MLLT3;MLLT3	-	-0.751947	0.0474324	3.35493e-56	17198
BMI	13	cg01218012	50772687	DLEU1	+	-0.923479	0.05832	4.47314e-56	17198
BMI	3	cg09831562	181327125	SOX2OT	+	0.389702	0.0246137	4.61132e-56	17198
BMI	6	cg00857282	16130727	MYLIP	-	0.350744	0.0221816	6.34258e-56	17198
BMI	7	cg13627479	5741213	RNF216;RNF216	+	-0.580553	0.0367357	7.2871e-56	17198
BMI	9	cg03770138	136009651	RALGDS	+	-0.846273	0.0537389	1.73713e-55	17198
BMI	1	cg19693031	145441552	TXNIP	+	-0.42591	0.0271322	3.79691e-55	17198
BMI	14	cg23004884	90378209	EFCAB11;EFCAB11;EFCAB11	+	-0.594914	0.0380777	1.19448e-54	17198
BMI	3	cg25922935	156747491	LEKR1	+	0.575841	0.036902	1.60397e-54	17198
BMI	1	cg16246545	120255941	PHGDH	-	-0.515846	0.0332289	5.55363e-54	17198
BMI	6	cg23850913	15505452	JARID2	-	-0.473424	0.0306152	1.40157e-53	17198
BMI	6	cg13500852	15505460	JARID2	-	-0.730817	0.0472873	1.60468e-53	17198
BMI	6	cg13123009	31681882	LY6G6E;LY6G6D;LY6G6E	-	0.735089	0.0475717	1.67001e-53	17198
BMI	17	cg03078551	41656298	NA	+	-0.564366	0.0365487	1.96889e-53	17198
BMI	11	cg17061862	9590431	NA	+	-0.471378	0.0305339	2.08098e-53	17198
BMI	3	cg10251538	108800886	MORC1	-	-0.595908	0.0386533	2.87407e-53	17198
BMI	17	cg19016694	80821826	TBCD	+	-0.871	0.0565983	4.37673e-53	17198
BMI	9	cg15579927	73404636	TRPM3;TRPM3;TRPM3;TRPM3;TRPM3;TRPM3;TRPM3;TRPM3;TRPM3	+	0.577583	0.0375365	4.50597e-53	17198
BMI	1	cg05603985	2161049	SKI	+	-0.749786	0.0487445	4.88598e-53	17198
BMI	19	cg26950531	38704515	DPF1;DPF1;DPF1	+	-0.329267	0.021423	5.87839e-53	17198
BMI	10	cg19572574	63592731	NA	-	-0.613616	0.0399423	6.56026e-53	17198
BMI	1	cg09469355	2161886	SKI	-	-0.80409	0.0523761	7.68024e-53	17198
BMI	1	cg13053471	235147039	NA	-	-0.868406	0.0565657	7.68817e-53	17198
BMI	16	cg01243823	50732212	NOD2	-	-0.457337	0.0298016	8.43697e-53	17198
BMI	16	cg17868815	81476731	NA	+	0.902255	0.0588667	1.12513e-52	17198
BMI	17	cg25178683	76976267	LGALS3BP	-	0.611571	0.0399494	1.48946e-52	17198
BMI	5	cg14120966	160130250	ATP10B	+	0.587413	0.0384306	2.12867e-52	17198
BMI	4	cg15851905	77928471	SEPT11;SEPT11	-	-0.535019	0.0350252	2.46887e-52	17198
BMI	21	cg10969521	36355537	RUNX1	+	-0.442123	0.0289827	3.36873e-52	17198
BMI	11	cg15885703	118094830	AMICA1;AMICA1	-	0.440317	0.0289028	4.57776e-52	17198
BMI	22	cg08548559	31686097	PIK3IP1;PIK3IP1	-	-0.362945	0.0238469	5.70334e-52	17198
BMI	17	cg23841748	4477149	NA	-	-0.654003	0.042991	6.36488e-52	17198
BMI	1	cg26974062	145440734	TXNIP;NBPF20;NBPF10;NBPF10	-	-0.384814	0.02532	7.92539e-52	17198
BMI	2	cg19373099	210008092	NA	+	0.371009	0.024448	1.11304e-51	17198
BMI	17	cg04927537	76976091	LGALS3BP	-	0.447383	0.0295134	1.43231e-51	17198
BMI	1	cg01995927	24257839	NA	+	0.701178	0.0463001	1.77917e-51	17198
BMI	11	cg13502023	18354034	GTF2H1;GTF2H1	+	-0.644375	0.0425561	1.84598e-51	17198
BMI	15	cg14377972	99356110	IGF1R;IGF1R	+	-0.496605	0.0328289	2.30147e-51	17198
BMI	5	cg10110288	55274030	IL6ST;IL6ST;IL6ST;IL6ST	+	0.696852	0.0461735	3.88938e-51	17198
BMI	17	cg14870271	76976010	LGALS3BP;LGALS3BP	+	0.618507	0.0409964	4.20154e-51	17198
BMI	6	cg12947261	156349624	NA	-	-0.51408	0.0340911	4.68476e-51	17198
BMI	1	cg09702859	198901839	MIR181A1HG	-	0.286778	0.019085	1.03706e-50	17198
BMI	12	cg00991504	109011364	NA	+	-1.07582	0.0716554	1.2501e-50	17198
BMI	14	cg06088069	75895604	JDP2;JDP2;JDP2	+	-0.925088	0.0617663	2.15212e-50	17198
BMI	18	cg07390844	72935911	TSHZ1;TSHZ1	-	0.5485	0.0368044	6.45238e-50	17198
BMI	17	cg24174557	57903544	TMEM49	-	-0.456388	0.0306245	6.49287e-50	17198
BMI	20	cg03218374	896981	ANGPT4	+	0.50395	0.0339041	1.14982e-49	17198
BMI	3	cg15054595	49910483	NA	-	-0.70312	0.0475141	3.02895e-49	17198
BMI	11	cg11376147	57261198	SLC43A1	-	-0.761352	0.0514918	3.62498e-49	17198
BMI	1	cg15730234	101759418	NA	-	-0.556091	0.0376925	5.83841e-49	17198
BMI	12	cg09584249	26425003	NA	+	-0.712617	0.0483259	6.49583e-49	17198
BMI	5	cg21623127	96432134	LIX1	+	-0.516188	0.0350298	7.56106e-49	17198
BMI	9	cg08440485	5892542	MLANA;MLANA	+	-0.554049	0.0376464	9.90654e-49	17198
BMI	4	cg25358945	100939079	LOC256880	-	0.63847	0.0433948	1.05213e-48	17198
BMI	11	cg00163198	130767760	SNX19;SNX19	-	0.617956	0.0420259	1.19762e-48	17198
BMI	17	cg13274938	38493822	RARA;RARA;RARA	+	0.839331	0.0571107	1.33858e-48	17198
BMI	21	cg22652934	36180035	RUNX1;RUNX1	+	-0.491961	0.0334931	1.50692e-48	17198
BMI	1	cg11769062	2162893	SKI	-	-0.441906	0.0301554	2.47686e-48	17198
BMI	3	cg19432791	45894556	LZTFL1;LZTFL1	-	0.485782	0.0333322	7.94092e-48	17198
BMI	4	cg19541622	56180	ZNF718;ZNF595;ZNF595;ZNF595;ZNF595;ZNF718;ZNF718	-	0.4625	0.0317621	9.52344e-48	17198
BMI	7	cg10713220	36640882	AOAH-IT1;AOAH;AOAH;AOAH	+	-0.331767	0.0228756	2.20706e-47	17198
BMI	21	cg02233071	36181046	RUNX1;RUNX1	+	-0.427408	0.0294839	2.4341e-47	17198
BMI	1	cg17942763	2163472	SKI	+	-0.8669	0.059845	2.83257e-47	17198
BMI	10	cg07504977	102131012	NA	-	0.557744	0.0385057	2.87628e-47	17198
BMI	9	cg14649449	72660082	MAMDC2	-	-0.733484	0.0506415	2.91201e-47	17198
BMI	7	cg21429551	30635762	GARS	+	-0.291363	0.0201237	3.13952e-47	17198
BMI	14	cg06943635	73695341	NA	+	-0.72823	0.0503172	3.41285e-47	17198
BMI	10	cg25457000	4813681	NA	+	-0.486927	0.0337516	6.60236e-47	17198
BMI	1	cg15564619	2163437	SKI	-	-0.572424	0.0397042	7.56992e-47	17198
BMI	17	cg11047325	76354934	SOCS3	-	-0.324938	0.0225391	7.63323e-47	17198
BMI	17	cg01597398	40250727	NA	+	-0.887127	0.0615359	7.65993e-47	17198
BMI	8	cg19589396	103937374	NA	+	-0.525757	0.0365504	1.21002e-46	17198
BMI	19	cg02711608	47287964	SLC1A5;SLC1A5;SLC1A5;SLC1A5	+	-0.5651	0.039389	2.07458e-46	17198
BMI	10	cg07031236	73983766	ANAPC16;ANAPC16;ANAPC16;ANAPC16;ANAPC16;ANAPC16	-	0.626973	0.0437609	2.73427e-46	17198
BMI	15	cg05219896	70492278	NA	+	-0.679631	0.0474438	2.82419e-46	17198
BMI	15	cg06192883	52554171	MYO5C	-	0.581904	0.0406461	3.19118e-46	17198
BMI	20	cg11614585	897050	ANGPT4	-	0.900691	0.0631543	6.92694e-46	17198
BMI	10	cg12431339	73992901	ANAPC16;ANAPC16;ANAPC16;ANAPC16;ANAPC16;ANAPC16	+	-0.726323	0.0509521	7.6205e-46	17198
BMI	7	cg22103219	101934892	SH2B2	-	-0.54715	0.0383857	7.73169e-46	17198
BMI	5	cg06269415	112602827	MCC;MCC	-	0.746713	0.0524262	9.01624e-46	17198
BMI	17	cg18181703	76354621	SOCS3	-	-0.58087	0.0408634	1.34335e-45	17198
BMI	1	cg23466388	61890179	NFIA;NFIA;NFIA;NFIA	-	0.673827	0.0474146	1.41211e-45	17198
BMI	3	cg23032421	3152038	IL5RA;IL5RA;IL5RA;IL5RA;IL5RA;IL5RA;IL5RA;IL5RA;IL5RA;IL5RA;IL5RA;IL5RA	+	-0.677962	0.047722	1.51345e-45	17198
BMI	2	cg15910252	28904192	NA	+	-0.459229	0.0323838	2.17207e-45	17198
BMI	11	cg00733441	119189717	NA	-	0.773628	0.0547614	4.61544e-45	17198
BMI	15	cg07728579	83475013	FSD2	-	0.580923	0.0411455	5.19891e-45	17198
BMI	9	cg00514596	130534101	SH2D3C;SH2D3C;SH2D3C	+	-0.807441	0.0572612	6.66724e-45	17198
BMI	21	cg25705792	35320017	LINC00649;LINC00649	-	-0.678838	0.0481999	8.48131e-45	17198
BMI	6	cg03982376	149806659	ZC3H12D	+	-0.437943	0.0311321	1.06913e-44	17198
BMI	10	cg01711619	122395671	MIR5694	-	0.671889	0.0478001	1.24718e-44	17198
BMI	11	cg16219649	68714011	NA	+	-0.793683	0.0565627	1.75111e-44	17198
BMI	1	cg03856144	7705567	CAMTA1	-	-0.770417	0.055007	2.51892e-44	17198
BMI	5	cg20710777	110411740	TSLP;TSLP	-	-0.388138	0.0277215	2.68033e-44	17198
BMI	1	cg18391344	198902062	MIR181A1HG	-	0.256703	0.0183461	3.04217e-44	17198
BMI	19	cg16307144	38704933	DPF1;DPF1;DPF1;DPF1	+	-0.438611	0.0313504	3.11345e-44	17198
BMI	15	cg02119938	78505051	ACSBG1	+	-0.264473	0.0189399	4.517e-44	17198
BMI	7	cg01116541	139948872	NA	-	-0.660552	0.0473267	4.9428e-44	17198
BMI	6	cg07821355	116706621	DSE;DSE	+	-0.782768	0.0561479	6.17905e-44	17198
BMI	11	cg04104358	12180973	MICAL2;MICAL2;MICAL2;MICAL2;MICAL2	-	0.548219	0.0393365	6.58037e-44	17198
BMI	17	cg09832683	15013038	NA	-	0.414848	0.0298279	9.77302e-44	17198
BMI	3	cg15546194	137800724	DZIP1L;DZIP1L	+	0.787102	0.056646	1.1688e-43	17198
BMI	20	cg09273716	35494835	NA	+	0.845775	0.0609343	1.4377e-43	17198
BMI	10	cg04852330	97723252	ENTPD1-AS1	+	0.811088	0.0584844	1.68861e-43	17198
BMI	10	cg26033520	74004071	NA	+	0.409237	0.0295136	1.74555e-43	17198
BMI	13	cg18793412	38989650	NA	-	0.346234	0.0250193	2.54324e-43	17198
BMI	15	cg04847110	40620444	NA	+	-0.758573	0.0548593	2.96307e-43	17198
BMI	1	cg25217710	156609523	NA	-	0.924992	0.066902	3.02587e-43	17198
BMI	8	cg13518625	29522838	NA	+	-0.328779	0.0238077	3.78445e-43	17198
BMI	11	cg27652459	46709238	ARHGAP1	-	-0.641131	0.0464387	3.98776e-43	17198
BMI	9	cg00442581	130733834	FAM102A	+	-0.517905	0.037572	5.36487e-43	17198
BMI	1	cg10429891	27963618	NA	+	-0.863721	0.0626936	5.94326e-43	17198
BMI	9	cg05241923	136010810	RALGDS	+	-0.590251	0.0428725	6.7504e-43	17198
BMI	1	cg20849150	59522993	NA	+	-0.814378	0.0591555	6.82713e-43	17198
BMI	6	cg03173502	15505345	JARID2	-	-0.344063	0.0249947	6.94845e-43	17198
BMI	2	cg09019636	62964766	EHBP1;EHBP1;EHBP1;EHBP1	+	-0.633007	0.0460647	9.61759e-43	17198
BMI	5	cg26403843	158634085	RNF145	-	0.319118	0.0232233	9.66806e-43	17198
BMI	11	cg02157636	68476835	MTL5	+	-0.887647	0.0646051	9.89857e-43	17198
BMI	16	cg24577873	57825554	KIFC3;KIFC3;KIFC3	-	0.841012	0.0612407	1.08466e-42	17198
BMI	7	cg26080684	72775853	NA	+	0.476723	0.0347161	1.0969e-42	17198
BMI	19	cg16655795	42897238	NA	-	0.790803	0.0575932	1.11563e-42	17198
BMI	16	cg07263052	87808673	LOC102724467	+	0.376939	0.0274789	1.33959e-42	17198
BMI	12	cg19918116	124326760	DNAH10	+	-0.82032	0.0598615	1.6167e-42	17198
BMI	11	cg22143324	44618358	CD82;CD82	+	-0.949587	0.069348	1.86664e-42	17198
BMI	11	cg17418742	15602030	NA	-	0.58668	0.0428638	2.0254e-42	17198
BMI	1	cg21149269	25324171	NA	+	-0.474803	0.0347207	2.38851e-42	17198
BMI	16	cg16625765	29838413	MVP;MVP	+	0.672575	0.0492147	2.69294e-42	17198
BMI	2	cg02398240	128256334	IWS1	-	-0.568502	0.0416144	2.88036e-42	17198
BMI	12	cg07214466	104892360	CHST11;CHST11	+	-0.476496	0.0348944	3.11654e-42	17198
BMI	7	cg20233834	50189155	C7orf72	-	-0.493862	0.0362158	4.01832e-42	17198
BMI	2	cg20788426	219194421	PNKD;CATIP-AS2;PNKD	+	-0.70211	0.0514996	4.20504e-42	17198
BMI	17	cg02650017	47301614	PHOSPHO1;PHOSPHO1	+	-0.451489	0.033143	4.87151e-42	17198
BMI	2	cg07995927	161995135	TANK;TANK	-	-0.447668	0.0328761	5.25817e-42	17198
BMI	4	cg23248055	56185	ZNF718;ZNF595;ZNF595;ZNF595;ZNF595;ZNF718;ZNF718	-	0.449356	0.0330763	8.03773e-42	17198
BMI	5	cg20740133	106792666	EFNA5	-	0.564784	0.0416004	9.07965e-42	17198
BMI	16	cg09063556	66653795	CMTM4;CMTM4	-	0.623796	0.0460419	1.32426e-41	17198
BMI	2	cg10541774	137068792	NA	-	-0.338763	0.0250056	1.34193e-41	17198
BMI	21	cg12919873	38929815	NA	+	-0.371768	0.0274554	1.46762e-41	17198
BMI	7	cg19390658	30636176	GARS	+	-0.306974	0.0226947	1.78573e-41	17198
BMI	2	cg18097518	36932700	VIT;VIT;VIT;VIT;VIT	+	0.48279	0.0357231	2.08361e-41	17198
BMI	3	cg05746809	141131788	ZBTB38	+	-0.678003	0.0501695	2.09812e-41	17198
BMI	14	cg14836555	24743391	NA	+	0.83084	0.0615035	2.25672e-41	17198
BMI	3	cg26038971	14185774	NA	-	-0.427549	0.0316822	2.71991e-41	17198
BMI	17	cg21668652	55749538	MSI2	-	-0.496691	0.0368091	2.76562e-41	17198
BMI	1	cg24795795	171449338	NA	-	0.418899	0.0310933	3.6841e-41	17198
BMI	1	cg04762199	181048756	NA	+	0.585717	0.0434983	4.04833e-41	17198
BMI	11	cg25212397	102184373	NA	-	-0.366121	0.0272012	4.36024e-41	17198
BMI	15	cg13081433	40617363	INAFM2;INAFM2	-	-0.671913	0.0499673	5.16756e-41	17198
BMI	1	cg23257987	221862794	NA	-	-0.462173	0.03445	7.85016e-41	17198
BMI	17	cg19957386	47836122	FAM117A	-	-0.597509	0.0445691	8.90001e-41	17198
BMI	11	cg08403095	15664034	LOC102724957	-	0.41725	0.0311611	1.10581e-40	17198
BMI	9	cg12673638	134102723	NUP214	+	-0.936908	0.0700082	1.21782e-40	17198
BMI	1	cg15896207	227151807	ADCK3	+	0.650894	0.0487129	1.61032e-40	17198
BMI	1	cg01000850	209941843	TRAF3IP3;TRAF3IP3;TRAF3IP3;TRAF3IP3	+	-0.428442	0.0320647	1.61069e-40	17198
BMI	13	cg11430223	42232607	VWA8	-	-0.751104	0.0563457	2.44869e-40	17198
BMI	1	cg13222915	184598594	NA	-	-0.808239	0.0606781	2.80281e-40	17198
BMI	11	cg06178669	63334608	NA	+	-0.338815	0.0254624	3.35758e-40	17198
BMI	2	cg05157335	231746728	NA	-	-0.352598	0.0265149	3.75145e-40	17198
BMI	21	cg05538032	43681915	ABCG1;ABCG1;ABCG1;ABCG1;ABCG1;ABCG1	+	0.647382	0.0487485	4.76336e-40	17198
BMI	8	cg04492909	102166926	NA	+	0.650596	0.0490021	4.96523e-40	17198
BMI	6	cg20052079	15504923	JARID2	+	-0.485604	0.0365789	5.05684e-40	17198
BMI	10	cg00238353	129785537	PTPRE	+	0.477559	0.0359829	5.30906e-40	17198
BMI	3	cg07133321	45607976	NA	-	0.62427	0.0470588	5.75417e-40	17198
BMI	7	cg22413912	2255758	MAD1L1;MAD1L1;MAD1L1;MAD1L1;MAD1L1	-	-0.74894	0.0564608	5.82689e-40	17198
BMI	11	cg12729894	1774378	HCCA2;CTSD	-	-0.63141	0.0476743	7.64189e-40	17198
BMI	9	cg15659943	107631656	ABCA1	+	0.731182	0.0552635	9.11761e-40	17198
BMI	2	cg11827101	8468422	NA	-	-0.809713	0.0612063	9.31086e-40	17198
BMI	17	cg26651978	76965407	NA	-	-0.788242	0.0595899	9.49371e-40	17198
BMI	16	cg07978331	75046041	ZNRF1	+	-0.62989	0.0476573	1.09269e-39	17198
BMI	11	cg08110170	72474129	STARD10	-	-0.392895	0.0297597	1.3283e-39	17198
BMI	1	cg24805654	236319812	GPR137B	-	-0.842122	0.0638804	1.71505e-39	17198
BMI	7	cg04577162	73667397	RFC2;RFC2	+	0.754077	0.0572249	1.83955e-39	17198
BMI	1	cg07999371	26847004	NA	-	0.927469	0.0704157	1.99243e-39	17198
BMI	3	cg23546566	159601363	SCHIP1;IQCJ-SCHIP1;IQCJ-SCHIP1;SCHIP1;SCHIP1;SCHIP1	-	-0.771128	0.0586135	2.43126e-39	17198
BMI	2	cg17862961	60972890	NA	-	-0.742498	0.0564423	2.4691e-39	17198
BMI	2	cg19017142	64431245	NA	-	-0.462212	0.03518	3.06476e-39	17198
BMI	1	cg09554443	167487762	CD247;CD247;CD247;CD247	+	-0.522693	0.0397997	3.2888e-39	17198
BMI	3	cg09495478	44938102	TGM4	+	0.769908	0.0586252	3.30438e-39	17198
BMI	17	cg04161365	27230393	DHRS13	+	-1.02345	0.0779561	3.48729e-39	17198
BMI	20	cg15833511	35256798	SLA2;SLA2	+	0.563706	0.0430493	5.44809e-39	17198
BMI	12	cg06547285	47630263	FAM113B	-	-0.586391	0.0449721	1.12082e-38	17198
BMI	5	cg16740022	141806006	LOC101926941	+	0.340753	0.0261609	1.33885e-38	17198
BMI	3	cg23655939	187454477	BCL6;BCL6	-	-0.954038	0.0733236	1.60463e-38	17198
BMI	16	cg16462073	28995843	SPNS1;LAT;LAT;LAT;SPNS1;SPNS1;LAT;SPNS1;SPNS1	-	-0.776067	0.0596528	1.63841e-38	17198
BMI	1	cg08884752	2162001	SKI	-	-0.672978	0.0517306	1.64787e-38	17198
BMI	15	cg10381071	70391035	TLE3;TLE3;TLE3	-	-0.361945	0.0278287	1.71556e-38	17198
BMI	3	cg02417857	181326706	SOX2OT	+	0.337701	0.0259809	1.90656e-38	17198
BMI	11	cg04169527	9759805	SWAP70;SWAP70	+	0.681457	0.0524857	2.29535e-38	17198
BMI	8	cg09745633	58431924	NA	+	0.383444	0.0295407	2.40132e-38	17198
BMI	5	cg05351692	55884362	C5orf67	+	-0.796217	0.0613617	2.54165e-38	17198
BMI	21	cg24843790	44727494	NA	+	-0.580024	0.0447059	2.59442e-38	17198
BMI	16	cg00549876	85890442	NA	+	0.702605	0.0542103	3.08758e-38	17198
BMI	17	cg19202384	79894511	PYCR1;PYCR1	-	-0.616513	0.0475771	3.19126e-38	17198
BMI	3	cg18098839	167742700	GOLIM4	-	-0.416176	0.0321209	3.25949e-38	17198
BMI	11	cg10927968	1807333	NA	+	0.407796	0.0314775	3.31868e-38	17198
BMI	4	cg12623364	109038130	LEF1;LEF1;LEF1;LEF1	-	0.464747	0.0358912	3.60259e-38	17198
BMI	8	cg24686420	48540511	SPIDR;SPIDR;SPIDR;SPIDR	-	0.401887	0.0311002	5.06557e-38	17198
BMI	1	cg07328569	61524438	NA	+	-0.53807	0.0416583	5.47646e-38	17198
BMI	12	cg22770861	123956152	RILPL1;SNRNP35	-	-1.24621	0.0964997	5.62983e-38	17198
BMI	2	cg25834802	101791845	NA	+	-0.496702	0.0384866	6.26404e-38	17198
BMI	1	cg15776315	168341908	NA	+	0.537534	0.0417067	7.83105e-38	17198
BMI	5	cg25437672	131601500	PDLIM4;PDLIM4	+	-0.787484	0.0611276	8.4387e-38	17198
BMI	12	cg07343418	13741955	GRIN2B	-	0.501816	0.038959	8.65975e-38	17198
BMI	9	cg00622905	137283224	RXRA;RXRA	+	-0.671644	0.0521855	9.88322e-38	17198
BMI	11	cg07136133	36422377	PRR5L;PRR5L;PRR5L;PRR5L	+	-0.494145	0.0384259	1.13282e-37	17198
BMI	18	cg00205076	683501	ENOSF1;ENOSF1;ENOSF1	+	-0.472028	0.0367132	1.16998e-37	17198
BMI	7	cg17871993	65673056	TPST1	-	0.640581	0.0499413	1.72831e-37	17198
BMI	7	cg14578060	76434789	NA	+	-0.419201	0.0326875	1.77646e-37	17198
BMI	20	cg18219651	56033002	NA	-	-0.63877	0.0498361	1.9454e-37	17198
BMI	5	cg06975262	171805000	SH3PXD2B;SH3PXD2B	-	-0.664533	0.0518706	2.10089e-37	17198
BMI	12	cg05671603	26424987	NA	-	-0.5299	0.041384	2.2945e-37	17198
BMI	12	cg06559575	53490352	IGFBP6	-	-0.647917	0.0506069	2.34025e-37	17198
BMI	3	cg10587886	8361835	LMCD1-AS1	+	-0.323247	0.0252512	2.39137e-37	17198
BMI	4	cg10438589	14531493	NA	+	0.464301	0.0362971	2.70097e-37	17198
BMI	16	cg07587674	90100568	GAS8;GAS8;GAS8;GAS8	+	-0.728243	0.0569856	3.158e-37	17198
BMI	7	cg04816311	1066650	C7orf50;C7orf50;C7orf50	+	0.418081	0.0327224	3.27286e-37	17198
BMI	11	cg09737197	68607675	CPT1A;CPT1A	+	-0.371839	0.0291058	3.3231e-37	17198
BMI	1	cg01778872	160181001	PEA15;PEA15;PEA15;PEA15;PEA15	+	-0.932683	0.0730674	3.80884e-37	17198
BMI	17	cg00534502	80822180	TBCD	+	-0.701414	0.0549622	3.95356e-37	17198
BMI	2	cg01243072	43398171	NA	+	-0.468791	0.0367376	4.01636e-37	17198
BMI	5	cg17680767	73623208	NA	-	-0.520706	0.0408094	4.07058e-37	17198
BMI	17	cg02329670	6921400	MIR497;MIR195	+	-0.764611	0.0599466	4.31497e-37	17198
BMI	16	cg06207201	50701535	SNX20;SNX20	+	-0.6954	0.0545894	5.29763e-37	17198
BMI	11	cg09777883	112093696	NA	+	0.592853	0.0465452	5.40655e-37	17198
BMI	5	cg03262246	133749006	CDKN2AIPNL	-	0.741837	0.058244	5.43476e-37	17198
BMI	21	cg01176028	43653234	ABCG1;ABCG1;ABCG1;ABCG1;ABCG1;ABCG1	+	0.584243	0.045874	5.49707e-37	17198
BMI	6	cg02216363	6277857	F13A1	-	-0.560747	0.044036	5.63735e-37	17198
BMI	12	cg06898549	41083590	NA	-	0.361576	0.0284018	5.86395e-37	17198
BMI	12	cg22351187	52586089	KRT80;KRT80	+	-0.479258	0.0376494	5.95583e-37	17198
BMI	19	cg12170787	1130965	SBNO2;SBNO2	-	-0.767559	0.0603657	7.14527e-37	17198
BMI	2	cg08088075	220264753	NA	+	0.637958	0.0501929	7.61321e-37	17198
BMI	11	cg13177778	92900159	SLC36A4;SLC36A4	-	0.428705	0.0337395	7.9893e-37	17198
BMI	16	cg22679812	70626213	IL34;IL34	-	0.914226	0.071998	8.88495e-37	17198
BMI	10	cg00498869	30736295	MAP3K8;MAP3K8	+	0.591124	0.0465626	9.193e-37	17198
BMI	1	cg04625834	45273055	BTBD19;TCTEX1D4	-	-0.701594	0.0553145	1.06335e-36	17198
BMI	2	cg11269166	172203847	METTL8	-	0.77545	0.0611944	1.23462e-36	17198
BMI	11	cg14262884	43757533	HSD17B12	-	-0.513842	0.0405697	1.33581e-36	17198
BMI	7	cg03619256	105515219	ATXN7L1;ATXN7L1	-	-0.640355	0.0505864	1.45975e-36	17198
BMI	18	cg22675726	3179889	MYOM1;MYOM1	+	0.407823	0.0322323	1.5753e-36	17198
BMI	3	cg18205786	188286699	LPP-AS1;LPP;LPP;LPP	+	0.612454	0.0484881	2.06849e-36	17198
BMI	6	cg17066943	34192320	NA	+	-0.503853	0.0399274	2.39836e-36	17198
BMI	4	cg18152558	75956216	PARM1	+	0.32505	0.025759	2.40943e-36	17198
BMI	7	cg19968134	128454628	CCDC136;CCDC136	+	-0.800781	0.0634933	2.62571e-36	17198
BMI	13	cg20940217	21543210	NA	+	-0.345985	0.0274411	2.75339e-36	17198
BMI	8	cg01198738	121597619	SNTB1	-	-0.410848	0.032593	2.85373e-36	17198
BMI	3	cg20673358	55020495	CACNA2D3	-	0.57028	0.0452632	3.08647e-36	17198
BMI	2	cg13413819	43191888	NA	-	-0.678766	0.0539254	3.5905e-36	17198
BMI	16	cg06946797	11422409	NA	+	-0.427762	0.0340099	4.048e-36	17198
BMI	20	cg17792970	49125445	PTPN1;PTPN1	+	0.753339	0.0599084	4.18846e-36	17198
BMI	1	cg12593793	156074135	NA	+	-0.46891	0.0373123	4.61337e-36	17198
BMI	7	cg04817410	129992661	CPA5;CPA5;CPA5	-	-0.682005	0.0542691	4.61643e-36	17198
BMI	10	cg11744787	45748876	NA	+	-0.771825	0.0614514	5.0505e-36	17198
BMI	19	cg06626124	11145418	SMARCA4;SMARCA4;SMARCA4;SMARCA4;SMARCA4;SMARCA4;SMARCA4	+	-0.750867	0.0597952	5.2177e-36	17198
BMI	7	cg19261626	5739735	RNF216;RNF216	+	-0.34646	0.0275953	5.36851e-36	17198
BMI	17	cg07858756	9273972	STX8;STX8	-	-0.696332	0.0554756	5.57454e-36	17198
BMI	14	cg16398761	74220238	C14orf43;C14orf43	+	-0.36149	0.028803	5.68646e-36	17198
BMI	8	cg16990252	19963288	NA	-	-0.431724	0.0344242	6.37461e-36	17198
BMI	8	cg15682091	35719769	NA	+	0.491015	0.0391985	7.68203e-36	17198
BMI	7	cg00420390	2256023	MAD1L1;MAD1L1;MAD1L1;MAD1L1;MAD1L1	+	-0.426511	0.0340656	8.28892e-36	17198
BMI	21	cg22635096	46550644	ADARB1;ADARB1;ADARB1;ADARB1;ADARB1;ADARB1;ADARB1	+	0.562745	0.0449646	8.82146e-36	17198
BMI	15	cg15488912	41806372	LTK;LTK;LTK	+	-0.787257	0.0629145	9.0645e-36	17198
BMI	3	cg01368219	54999791	CACNA2D3	+	0.556649	0.0445327	1.07078e-35	17198
BMI	14	cg07465699	104263793	PPP1R13B	-	0.543984	0.0435284	1.10525e-35	17198
BMI	6	cg10975897	15504844	JARID2	+	-0.541475	0.0433595	1.23928e-35	17198
BMI	19	cg00994936	1423902	DAZAP1;DAZAP1	-	0.455289	0.0364764	1.34076e-35	17198
BMI	14	cg27102892	75791837	NA	+	0.717228	0.057494	1.4605e-35	17198
BMI	4	cg00741986	2748332	TNIP2;TNIP2	-	-0.656699	0.0526892	1.67892e-35	17198
BMI	21	cg11525951	43641170	ABCG1;ABCG1;ABCG1;ABCG1;ABCG1;ABCG1	+	0.440101	0.0353553	2.04009e-35	17198
BMI	14	cg04465408	95986678	NA	+	-0.789195	0.0634485	2.29811e-35	17198
BMI	1	cg15475466	204484113	MDM4;MDM4;MDM4;MDM4;MDM4;MDM4;MDM4	+	0.551611	0.0443495	2.31361e-35	17198
BMI	17	cg05418719	54676595	NA	-	-0.668257	0.0538079	2.91015e-35	17198
BMI	7	cg01676795	75586348	POR	+	0.499235	0.0402168	3.12365e-35	17198
BMI	3	cg24831110	157003521	VEPH1;VEPH1;VEPH1	+	0.714596	0.0575665	3.13095e-35	17198
BMI	17	cg01130991	46510392	NA	+	0.44451	0.0358159	3.22597e-35	17198
BMI	1	cg14955070	156135027	SEMA4A;SEMA4A;SEMA4A;SEMA4A	-	-0.425093	0.0342654	3.43651e-35	17198
BMI	6	cg08148645	52355118	EFHC1;EFHC1;EFHC1	+	0.541967	0.0436984	3.58574e-35	17198
BMI	20	cg26326160	41921081	NA	-	0.412586	0.033267	3.59477e-35	17198
BMI	21	cg15669314	36012979	NA	+	-0.403982	0.0326021	4.11617e-35	17198
BMI	12	cg16734615	64477193	SRGAP1	-	0.485292	0.039181	4.39861e-35	17198
BMI	22	cg01373461	25516157	KIAA1671	+	1.11393	0.0900381	5.24232e-35	17198
BMI	2	cg19896232	19435289	NA	+	0.514341	0.0415993	5.75225e-35	17198
BMI	5	cg16151960	133890280	PHF15	+	-0.854989	0.0691557	5.81971e-35	17198
BMI	1	cg17822325	31896462	SERINC2	-	0.424568	0.0343813	6.9541e-35	17198
BMI	22	cg20897301	36725023	MYH9	-	-0.677862	0.0549688	8.577e-35	17198
BMI	17	cg19748455	76274856	LOC100996291	-	-0.430784	0.0349389	8.80153e-35	17198
BMI	3	cg18194850	67699305	SUCLG2	+	0.370295	0.0300368	8.97765e-35	17198
BMI	8	cg11474081	129234520	NA	-	0.553994	0.0449394	9.03073e-35	17198
BMI	17	cg08666577	58243578	NA	-	-0.750677	0.0608944	9.0349e-35	17198
BMI	7	cg03068497	30635838	GARS	-	-0.274076	0.0222488	1.0075e-34	17198
BMI	19	cg02370334	17955786	JAK3	+	-0.43547	0.0353696	1.09347e-34	17198
BMI	14	cg04369622	67119468	GPHN;GPHN	+	0.44985	0.0365503	1.15267e-34	17198
BMI	20	cg15651928	32290811	PXMP4;PXMP4	-	0.56186	0.0456698	1.22643e-34	17198
BMI	12	cg07049121	50373783	NA	-	0.66942	0.0544332	1.29862e-34	17198
BMI	1	cg00754432	118766252	NA	+	0.51499	0.0418803	1.31907e-34	17198
BMI	1	cg12547807	9473751	NA	+	-0.524222	0.0426339	1.33221e-34	17198
BMI	2	cg07395668	45798295	SRBD1	+	0.470513	0.0382894	1.46195e-34	17198
BMI	10	cg02451866	71251604	TSPAN15	-	0.710741	0.0578496	1.50436e-34	17198
BMI	11	cg14209264	64382444	NRXN2;NRXN2;NRXN2	+	0.69783	0.0568522	1.73321e-34	17198
BMI	16	cg00889210	14280183	MKL2;MKL2	+	0.450877	0.0367406	1.78852e-34	17198
BMI	12	cg25358033	113714589	TPCN1;TPCN1;TPCN1	-	0.723151	0.0589643	1.96431e-34	17198
BMI	19	cg01887846	10655644	ATG4D;ATG4D;ATG4D;ATG4D;ATG4D;ATG4D;ATG4D;ATG4D	-	0.541398	0.0441772	2.19512e-34	17198
BMI	1	cg21131989	88319865	NA	+	-0.54491	0.0444997	2.47705e-34	17198
BMI	8	cg07960624	119208486	SAMD12	-	-0.386665	0.0315881	2.61372e-34	17198
BMI	5	cg19622345	161923051	NA	-	0.400431	0.032736	2.90779e-34	17198
BMI	10	cg26955383	105218660	CALHM1	-	0.513446	0.0420029	3.20896e-34	17198
BMI	1	cg20875625	112159392	NA	+	-0.442419	0.0362136	3.50112e-34	17198
BMI	20	cg22559900	49125450	PTPN1;PTPN1	+	0.596754	0.0488479	3.51533e-34	17198
BMI	6	cg19494100	18387313	RNF144B	+	-0.945174	0.0774041	3.76678e-34	17198
BMI	13	cg16969872	79968324	RBM26	-	-0.414733	0.0339843	4.11367e-34	17198
BMI	10	cg23761815	73083123	SLC29A3	+	0.597727	0.0490632	5.30364e-34	17198
BMI	15	cg14798967	48874772	FBN1	+	-0.504786	0.041435	5.31499e-34	17198
BMI	9	cg04393623	139871820	PTGDS	+	-0.753957	0.0618938	5.39015e-34	17198
BMI	17	cg13574086	17695442	RAI1	+	-0.853744	0.070105	5.6178e-34	17198
BMI	9	cg08635575	80189185	GNA14	+	0.543973	0.0446791	5.82348e-34	17198
BMI	17	cg09664445	2612406	KIAA0664	+	0.887349	0.0729188	6.27151e-34	17198
BMI	8	cg20907614	29914963	NA	+	-0.424296	0.0348883	6.86348e-34	17198
BMI	4	cg20493906	106113303	TET2;TET2;TET2-AS1	+	0.530351	0.0436521	7.94525e-34	17198
BMI	12	cg27080917	11978350	ETV6;RNU6-19P	+	-0.447216	0.0368164	8.17085e-34	17198
BMI	1	cg06525611	70395527	LRRC7	-	0.471999	0.0388769	8.82374e-34	17198
BMI	12	cg01534547	95599660	FGD6	-	0.636416	0.0524287	9.05913e-34	17198
BMI	11	cg11115026	209728	RIC8A;RIC8A	-	0.821968	0.0677204	9.17141e-34	17198
BMI	11	cg10413305	122540748	UBASH3B	+	0.617994	0.0509225	9.36018e-34	17198
BMI	5	cg07190151	58338574	PDE4D;PDE4D;PDE4D;PDE4D;PDE4D;PDE4D	-	-0.701042	0.0577696	9.45666e-34	17198
BMI	12	cg24505802	120308482	CIT;CIT	-	-0.881868	0.0726884	9.80226e-34	17198
BMI	3	cg03226083	13287525	NA	-	-0.579874	0.0478364	1.10838e-33	17198
BMI	11	cg17391692	62402292	GANAB;GANAB;GANAB;GANAB;GANAB;GANAB;GANAB;GANAB;GANAB;GANAB	+	-0.505955	0.0417453	1.13516e-33	17198
BMI	12	cg16986643	52025687	SCN8A;SCN8A	+	0.507999	0.0419432	1.25771e-33	17198
BMI	17	cg17739917	38477572	RARA;RARA;RARA	-	0.450734	0.0372163	1.26318e-33	17198
BMI	11	cg17820586	12181422	MICAL2;MICAL2;MICAL2;MICAL2;MICAL2	+	0.756547	0.0624767	1.29333e-33	17198
BMI	10	cg25883477	28310391	NA	-	-0.548293	0.0452821	1.30701e-33	17198
BMI	12	cg06533408	69139618	SLC35E3	+	-0.416205	0.0343751	1.31709e-33	17198
BMI	2	cg26253134	70751721	TGFA;TGFA	+	-0.669397	0.0553089	1.39701e-33	17198
BMI	8	cg19500225	8402640	NA	-	0.672469	0.0555672	1.41349e-33	17198
BMI	1	cg01174827	36615864	TRAPPC3;TRAPPC3;TRAPPC3;TRAPPC3;TRAPPC3;TRAPPC3;TRAPPC3	-	-0.747501	0.0617979	1.52005e-33	17198
BMI	7	cg16735495	105690812	NA	-	-0.653941	0.0540793	1.58826e-33	17198
BMI	14	cg00431146	102532653	NA	-	-0.95617	0.0791024	1.67706e-33	17198
BMI	4	cg27108109	57524204	HOPX;HOPX;HOPX	+	-0.58096	0.0481038	1.90432e-33	17198
BMI	5	cg23425831	127538164	NA	+	-0.860354	0.0712691	2.03006e-33	17198
BMI	11	cg27645777	131056072	NA	+	-0.869362	0.0720221	2.05822e-33	17198
BMI	18	cg16025200	71806847	FBXO15;FBXO15	-	0.611424	0.050679	2.2155e-33	17198
BMI	11	cg17260706	118782879	BCL9L	+	-0.785522	0.0651723	2.54908e-33	17198
BMI	1	cg16663980	158809049	MNDA	+	0.469622	0.0389814	2.72901e-33	17198
BMI	4	cg12769615	95653156	NA	-	0.448404	0.0372281	2.8144e-33	17198
BMI	3	cg08926477	171918983	FNDC3B;FNDC3B	+	-0.410635	0.034102	2.93178e-33	17198
BMI	14	cg04569152	21555603	FLJ10357	+	-0.541372	0.0449675	3.01003e-33	17198
BMI	20	cg09092525	58570133	CDH26;CDH26	+	-0.507123	0.0421268	3.05189e-33	17198
BMI	8	cg12765376	6502531	MCPH1-AS1	-	-0.724447	0.0602431	3.55226e-33	17198
BMI	10	cg22488718	30876912	NA	+	-0.704272	0.0585825	3.70495e-33	17198
BMI	7	cg03358113	2253070	MAD1L1;MAD1L1;MAD1L1	-	-0.65524	0.0545411	4.08829e-33	17198
BMI	7	cg23068772	30737061	NA	+	-0.580902	0.0483864	4.51142e-33	17198
BMI	2	cg12001357	233410852	CHRNG	+	-0.345778	0.0288113	4.73184e-33	17198
BMI	6	cg03957124	37016869	NA	+	-0.73374	0.061158	4.96696e-33	17198
BMI	6	cg14058851	15505949	JARID2	-	-0.464622	0.0387411	5.23766e-33	17198
BMI	5	cg26352615	111482162	NA	-	0.574375	0.0478936	5.25618e-33	17198
BMI	14	cg17705647	89866189	FOXN3;FOXN3	-	-0.516995	0.0431167	5.39255e-33	17198
BMI	2	cg15075241	10587052	SNORA80B;ODC1	-	0.551758	0.0460169	5.40784e-33	17198
BMI	3	cg03929796	52231840	ALAS1;ALAS1	+	-0.409162	0.0341328	5.60356e-33	17198
BMI	1	cg12492197	45273007	BTBD19;TCTEX1D4	+	-0.881793	0.0735771	5.79199e-33	17198
BMI	1	cg12620005	51779655	TTC39A;TTC39A	+	-0.620081	0.0517409	5.81048e-33	17198
BMI	10	cg00199799	130894873	NA	+	-0.359369	0.0299885	5.86426e-33	17198
BMI	1	cg20777437	54619703	CDCP2	+	-0.763059	0.063727	6.58558e-33	17198
BMI	18	cg17420142	32702783	MAPRE2;MAPRE2;MAPRE2;MAPRE2;MAPRE2	+	-0.454177	0.0379931	8.32954e-33	17198
BMI	19	cg26470501	45252955	BCL3	+	-0.560316	0.0468751	8.41413e-33	17198
BMI	19	cg17585440	2052181	MKNK2;MKNK2	-	-0.893654	0.0748231	9.45815e-33	17198
BMI	11	cg01438090	30502936	MPPED2;MPPED2	-	-0.342021	0.0286618	1.07286e-32	17198
BMI	3	cg21506763	38060329	PLCD1;PLCD1;PLCD1	-	0.657593	0.0551972	1.35275e-32	17198
BMI	14	cg08373547	52794541	PTGER2	-	0.335988	0.0282151	1.44303e-32	17198
BMI	11	cg15292513	12257627	MICAL2;MICAL2;MICAL2;MICAL2;MICAL2;MICAL2	+	-0.57036	0.0479012	1.46167e-32	17198
BMI	12	cg22488164	14716910	PLBD1	+	0.424899	0.0356874	1.47734e-32	17198
BMI	1	cg03050965	101705237	S1PR1	-	-0.691482	0.058169	1.84378e-32	17198
BMI	12	cg23320499	12659177	DUSP16	-	0.792621	0.0667108	1.98053e-32	17198
BMI	10	cg09376613	102087334	PKD2L1;PKD2L1	+	0.664845	0.0559643	2.01946e-32	17198
BMI	1	cg06000943	110632445	LINC01397	+	0.524975	0.0442052	2.11554e-32	17198
BMI	11	cg03107649	109695805	NA	+	0.283912	0.0239159	2.23391e-32	17198
BMI	1	cg26965801	200122591	NR5A2;NR5A2;NR5A2	+	-0.344815	0.0290462	2.23516e-32	17198
BMI	15	cg16519100	83869266	HDGFRP3	-	-0.375002	0.031623	2.59927e-32	17198
BMI	2	cg08465799	121384080	NA	-	0.401392	0.0338756	2.90859e-32	17198
BMI	14	cg20184330	74228393	ELMSAN1;ELMSAN1	+	-0.573499	0.0484372	3.23356e-32	17198
BMI	11	cg24127477	69044776	NA	+	0.613236	0.0518089	3.37191e-32	17198
BMI	6	cg24408769	15506085	JARID2	-	-0.458684	0.038759	3.46388e-32	17198
BMI	6	cg16100392	132931717	TAAR3	+	0.459746	0.0388522	3.5063e-32	17198
BMI	16	cg03746015	11141000	CLEC16A	+	-0.273612	0.0231226	3.51104e-32	17198
BMI	1	cg20545490	17697680	PADI6	+	0.50251	0.0424957	3.86548e-32	17198
BMI	3	cg03358636	197474006	KIAA0226	-	0.381671	0.0323015	4.30192e-32	17198
BMI	17	cg02775989	47465656	NA	+	0.372391	0.0315374	4.72741e-32	17198
BMI	6	cg12712122	88435312	NA	+	0.401418	0.0340099	5.01018e-32	17198
BMI	2	cg24166814	56067277	NA	+	0.409369	0.0346995	5.34036e-32	17198
BMI	2	cg19114721	103126336	SLC9A4	+	-0.212093	0.0179824	5.53516e-32	17198
BMI	1	cg01355089	93495018	NA	+	0.482223	0.0408994	5.80608e-32	17198
BMI	9	cg04283770	130534250	SH2D3C;SH2D3C;SH2D3C	-	-0.800839	0.0679238	5.82007e-32	17198
BMI	6	cg24961061	109006376	NA	-	-0.517869	0.0439282	5.90714e-32	17198
BMI	10	cg08082666	12264077	CDC123	+	-0.526427	0.0446915	6.63435e-32	17198
BMI	2	cg01883046	174890420	NA	+	-0.633937	0.053829	6.81447e-32	17198
BMI	7	cg00277397	71800412	CALN1;CALN1	-	-0.439356	0.0373079	6.84486e-32	17198
BMI	9	cg02716826	33447032	SUGT1P1;AQP3	-	-0.502784	0.0427094	7.19906e-32	17198
BMI	5	cg08542560	14671841	OTULIN	-	-0.413378	0.0351243	7.47487e-32	17198
BMI	1	cg13597043	90165225	LRRC8C	+	-0.400578	0.0340503	7.8973e-32	17198
BMI	11	cg27641084	68520892	NA	+	-0.58898	0.0500855	8.36062e-32	17198
BMI	10	cg12450316	48362170	ZNF488	-	0.465129	0.0395559	8.43076e-32	17198
BMI	7	cg11913482	31036170	NA	+	-0.534249	0.0454467	8.75836e-32	17198
BMI	1	cg16594806	59473943	NA	-	-0.473401	0.0402726	8.82203e-32	17198
BMI	10	cg26903873	75635186	CAMK2G;CAMK2G;CAMK2G;CAMK2G;CAMK2G;CAMK2G	+	-0.704231	0.0599118	8.86673e-32	17198
BMI	6	cg07481398	149806652	ZC3H12D	+	-0.387932	0.0330101	9.13353e-32	17198
BMI	14	cg17221251	98164265	NA	-	-0.540409	0.0460077	9.78491e-32	17198
BMI	6	cg20479210	83964209	ME1	-	0.419762	0.0357536	1.04568e-31	17198
BMI	17	cg23510258	80840821	TBCD	-	0.546239	0.0465406	1.09076e-31	17198
BMI	11	cg22385325	66094077	NA	-	0.448013	0.0381775	1.11424e-31	17198
BMI	14	cg15831217	79542386	NRXN3;NRXN3	-	-0.443462	0.0377902	1.1164e-31	17198
BMI	12	cg24481182	97052035	CFAP54	+	0.46303	0.0394724	1.17487e-31	17198
BMI	2	cg27216853	10205672	CYS1	+	0.570685	0.0486573	1.19996e-31	17198
BMI	16	cg07808610	68266514	ESRP2	+	-0.862084	0.0735103	1.21798e-31	17198
BMI	10	cg04421374	89414229	NA	+	0.566345	0.0482968	1.23327e-31	17198
BMI	1	cg25094008	28501825	PTAFR;PTAFR;PTAFR;PTAFR	+	0.377507	0.0321969	1.25351e-31	17198
BMI	1	cg15323828	226053673	TMEM63A	-	-0.665283	0.0567416	1.25612e-31	17198
BMI	5	cg16156591	150466839	TNIP1;TNIP1;TNIP1	+	-0.401634	0.0342552	1.25665e-31	17198
BMI	1	cg02669047	206931233	NA	-	-0.287967	0.0245855	1.44384e-31	17198
BMI	2	cg05413285	151537993	NA	+	0.480474	0.041064	1.66647e-31	17198
BMI	3	cg26859083	55002054	LRTM1;CACNA2D3	-	0.33372	0.0285301	1.73575e-31	17198
BMI	7	cg09397583	135178205	CNOT4;CNOT4;CNOT4;CNOT4;CNOT4;CNOT4	+	-0.482987	0.0412977	1.77458e-31	17198
BMI	17	cg04595884	58870064	BCAS3;BCAS3	-	0.557797	0.0477198	1.9088e-31	17198
BMI	12	cg16763552	12185414	NA	+	-0.606908	0.0519352	1.97967e-31	17198
BMI	2	cg21946195	86012225	ATOH8	+	-0.570958	0.0488709	2.04733e-31	17198
BMI	1	cg05141280	110078630	NA	-	0.443062	0.0379285	2.0833e-31	17198
BMI	14	cg11571108	24863662	NA	+	0.521494	0.0446634	2.21932e-31	17198
BMI	2	cg07502661	43398339	NA	+	-0.639851	0.0549043	2.87329e-31	17198
BMI	16	cg04277040	80603851	LINC01227;LINC01227	-	0.543774	0.0467557	3.79099e-31	17198
BMI	22	cg12727018	46436665	LOC100271722	-	0.652449	0.056101	3.80052e-31	17198
BMI	2	cg09259843	25452362	NA	-	-0.649174	0.0558683	4.2775e-31	17198
BMI	2	cg27024363	233979233	INPP5D;INPP5D	-	-0.817881	0.070407	4.44181e-31	17198
BMI	11	cg17032689	102175583	NA	+	-0.838377	0.0721906	4.60416e-31	17198
BMI	3	cg06285391	48075540	MAP4;MAP4;MAP4	-	0.710292	0.061192	4.92417e-31	17198
BMI	17	cg12830963	6766498	ALOX12P2	+	-0.750681	0.064679	5.00079e-31	17198
BMI	9	cg08792700	86911279	SLC28A3;SLC28A3;SLC28A3	-	-0.313309	0.0270019	5.17989e-31	17198
BMI	15	cg07037944	64290807	DAPK2	-	-0.530086	0.0457236	5.81439e-31	17198
BMI	1	cg10014405	16012344	PLEKHM2	+	0.510898	0.0440806	6.03262e-31	17198
BMI	17	cg09004999	46872075	TTLL6;TTLL6	+	0.630118	0.0543737	6.13371e-31	17198
BMI	7	cg16661213	142334093	NA	+	-0.491204	0.0423889	6.17726e-31	17198
BMI	7	cg16640730	133662918	EXOC4	-	0.628631	0.0542496	6.19737e-31	17198
BMI	1	cg16704920	2169407	SKI	-	-0.689379	0.0595101	6.45574e-31	17198
BMI	1	cg20378147	32050627	TINAGL1;TINAGL1;TINAGL1;TINAGL1;TINAGL1;TINAGL1	-	0.31965	0.0276019	6.72135e-31	17198
BMI	8	cg11693611	72832245	MSC-AS1;MSC-AS1	-	0.494025	0.0426879	7.35563e-31	17198
BMI	12	cg02108045	93962028	SOCS2-AS1	+	0.724121	0.0626154	8.10206e-31	17198
BMI	7	cg01975495	100779017	SERPINE1;SERPINE1	-	0.372653	0.0322384	8.61311e-31	17198
BMI	20	cg23502963	5061118	NA	+	0.580816	0.0502501	8.6919e-31	17198
BMI	17	cg13343932	76355061	SOCS3;LOC101928674;LOC101928674	+	-0.316124	0.0273622	9.23016e-31	17198
BMI	9	cg08451817	72660665	MAMDC2;MAMDC2	-	-0.768775	0.0665488	9.36472e-31	17198
BMI	6	cg08666707	41456441	NA	+	-0.615081	0.0532564	9.65383e-31	17198
BMI	17	cg20718051	73869139	NA	-	-0.688475	0.0596173	9.78623e-31	17198
BMI	9	cg09364595	139457749	NA	+	-0.583566	0.0505549	1.03724e-30	17198
BMI	2	cg07346751	174223564	CDCA7;CDCA7;CDCA7;CDCA7	+	0.514402	0.0445699	1.05809e-30	17198
BMI	3	cg00948664	48935316	SLC25A20	+	-0.37649	0.032626	1.08169e-30	17198
BMI	17	cg24069072	75281339	SEPT9;SEPT9	-	-0.717853	0.0622232	1.11743e-30	17198
BMI	8	cg25392060	142297121	NA	-	0.619847	0.0537403	1.15162e-30	17198
BMI	15	cg03668240	52581908	MYO5C	-	-0.552354	0.0478987	1.18427e-30	17198
BMI	20	cg06566477	61078502	NA	+	0.480894	0.0417061	1.20048e-30	17198
BMI	3	cg01004980	48883069	PRKAR2A	+	0.48892	0.0424491	1.39028e-30	17198
BMI	13	cg09244312	42120657	NA	-	-0.633267	0.0550506	1.64105e-30	17198
BMI	8	cg02715788	119974400	NA	+	-0.547974	0.0476599	1.75415e-30	17198
BMI	2	cg04011474	28904455	NA	-	-0.494006	0.0430306	2.13818e-30	17198
BMI	19	cg22304262	47287778	SLC1A5;SLC1A5;SLC1A5	+	-0.406653	0.0354357	2.25223e-30	17198
BMI	15	cg09897881	86195808	AKAP13;AKAP13;AKAP13	+	-0.491207	0.0428128	2.3162e-30	17198
BMI	1	cg13997435	153538406	S100A2	-	-0.743355	0.0648049	2.3893e-30	17198
BMI	16	cg00014380	4424290	VASN;CORO7-PAM16;CORO7;CORO7;CORO7	-	0.45592	0.0397538	2.44643e-30	17198
BMI	14	cg01110520	77391057	NA	-	0.785679	0.0685101	2.4614e-30	17198
BMI	3	cg25858982	153091368	NA	+	-0.526092	0.0458769	2.47887e-30	17198
BMI	3	cg09074025	188286773	LPP-AS1;LPP;LPP;LPP	+	0.750066	0.0654178	2.52724e-30	17198
BMI	1	cg10055680	61352854	NA	+	0.486706	0.0424494	2.53295e-30	17198
BMI	3	cg16350622	132631089	NA	+	0.373354	0.0325748	2.65574e-30	17198
BMI	6	cg12577411	15551489	DTNBP1;DTNBP1;DTNBP1	+	-0.599571	0.0523235	2.73368e-30	17198
BMI	8	cg15781076	103437148	NA	-	-0.620959	0.0542163	2.91368e-30	17198
BMI	2	cg09943385	235910985	SH3BP4	+	-0.499446	0.0436135	2.97086e-30	17198
BMI	18	cg00353899	59999037	TNFRSF11A;TNFRSF11A;TNFRSF11A;TNFRSF11A;TNFRSF11A	-	0.685049	0.0598289	3.02306e-30	17198
BMI	16	cg24382141	67944348	PSKH1	-	-0.561557	0.0490732	3.27068e-30	17198
BMI	6	cg20650539	107363798	C6orf203;C6orf203;C6orf203	+	0.579958	0.050715	3.56871e-30	17198
BMI	3	cg15934140	4873433	ITPR1;ITPR1;ITPR1	+	-0.47865	0.041863	3.64717e-30	17198
BMI	11	cg09578155	68141470	LRP5	-	-0.794529	0.0694967	3.69371e-30	17198
BMI	6	cg15140236	126238934	NCOA7;NCOA7;NCOA7;NCOA7;NCOA7;NCOA7	+	-0.705116	0.0616983	3.87397e-30	17198
BMI	14	cg07200410	35885344	NA	+	-0.435814	0.038138	3.92559e-30	17198
BMI	11	cg03576380	112003641	NA	+	0.653152	0.0571597	3.94794e-30	17198
BMI	2	cg06876354	121020189	RALB	+	0.817279	0.071591	4.46922e-30	17198
BMI	11	cg09708200	15638685	NA	-	0.346567	0.0303697	4.69551e-30	17198
BMI	14	cg09057405	24820950	NA	-	0.429774	0.0377035	5.4352e-30	17198
BMI	4	cg04002038	56097	ZNF718;ZNF595;ZNF595;ZNF595;ZNF595;ZNF718;ZNF718	-	0.535709	0.0470224	5.82998e-30	17198
BMI	21	cg14369893	46501109	ADARB1;ADARB1;ADARB1;ADARB1;ADARB1;ADARB1;ADARB1;ADARB1	-	-0.351688	0.0308846	6.20448e-30	17198
BMI	18	cg15871086	56526595	NA	+	0.46476	0.0408402	6.73439e-30	17198
BMI	1	cg10092518	57670054	DAB1	-	-0.425062	0.0373627	6.99453e-30	17198
BMI	2	cg01953698	230148091	NA	-	0.375577	0.0330219	7.24147e-30	17198
BMI	1	cg27634845	90823816	NA	+	-0.327591	0.0288032	7.253e-30	17198
BMI	14	cg26081786	34650335	NA	-	0.555514	0.0488456	7.30036e-30	17198
BMI	19	cg21979972	30327439	NA	-	0.708271	0.0622781	7.31263e-30	17198
BMI	10	cg16733226	12447269	CAMK1D;CAMK1D	+	-0.226652	0.0199304	7.35902e-30	17198
BMI	5	cg08353615	137151533	NA	+	0.420601	0.0369856	7.37061e-30	17198
BMI	21	cg12543096	43722429	NA	-	0.48697	0.0428286	7.5258e-30	17198
BMI	12	cg20722088	89742886	DUSP6;DUSP6	+	0.292857	0.0257567	7.53155e-30	17198
BMI	2	cg11591807	118888717	NA	-	0.30807	0.027101	7.76312e-30	17198
BMI	4	cg23045716	1201881	LOC100130872;LOC100130872-SPON2	-	-0.474258	0.0417298	7.98776e-30	17198
BMI	11	cg26446803	1807232	NA	+	0.55116	0.0485982	1.04645e-29	17198
BMI	6	cg14053651	111551041	NA	-	-0.340831	0.0300671	1.11413e-29	17198
BMI	22	cg18972676	40784025	SGSM3;SGSM3	-	0.483537	0.0426574	1.11775e-29	17198
BMI	5	cg21123686	64399755	NA	-	-0.725355	0.0640116	1.16623e-29	17198
BMI	10	cg27466869	26841651	APBB1IP	-	-0.745234	0.0657705	1.17662e-29	17198
BMI	18	cg06991118	9117348	NDUFV2	+	-0.341979	0.0301842	1.19116e-29	17198
BMI	21	cg20786944	29606019	NA	+	-0.839611	0.0741373	1.25586e-29	17198
BMI	10	cg11119406	96881724	NA	+	-0.572859	0.0505893	1.27541e-29	17198
BMI	5	cg00602326	31427700	RNASEN;RNASEN	-	-0.408108	0.0360504	1.32309e-29	17198
BMI	9	cg21479734	134469326	RAPGEF1;RAPGEF1;RAPGEF1	-	-0.813315	0.0719478	1.58981e-29	17198
BMI	2	cg22402378	107449852	ST6GAL2;ST6GAL2;ST6GAL2	+	-0.314043	0.0277986	1.72411e-29	17198
BMI	6	cg27395200	32942710	BRD2;BRD2	-	0.556517	0.0492739	1.77762e-29	17198
BMI	6	cg17936938	7866213	BMP6	+	0.583226	0.0516937	2.03614e-29	17198
BMI	15	cg21414092	81248254	MESDC2;MESDC2	+	-0.581238	0.0515244	2.07141e-29	17198
BMI	12	cg05293861	4262708	NA	+	-0.359468	0.0318813	2.20658e-29	17198
BMI	3	cg13457759	39949751	MYRIP;MYRIP;MYRIP;MYRIP;MYRIP	-	0.479028	0.0424874	2.22206e-29	17198
BMI	3	cg19213703	177554561	NA	-	-0.421272	0.0373713	2.27186e-29	17198
BMI	1	cg20248822	19922867	C1orf151	+	-0.561934	0.0498539	2.29798e-29	17198
BMI	17	cg03037271	40548565	NA	-	0.572825	0.0508332	2.37444e-29	17198
BMI	1	cg18881264	42201374	HIVEP3;HIVEP3	-	-0.784845	0.0696669	2.45715e-29	17198
BMI	11	cg17486446	2986575	SNORA54;NAP1L4	+	0.273787	0.0243107	2.56125e-29	17198
BMI	1	cg01527470	156104602	LMNA;LMNA;LMNA;LMNA;LMNA;LMNA;LMNA;LMNA;LMNA;LMNA;LMNA;LMNA;LMNA;LMNA	-	0.862068	0.0765555	2.59905e-29	17198
BMI	8	cg21407367	134188492	NA	+	0.481716	0.0427791	2.60315e-29	17198
BMI	7	cg23134718	2551966	LFNG	-	-0.528122	0.0469105	2.67692e-29	17198
BMI	22	cg09154528	50154745	NA	+	-0.505713	0.0449206	2.68137e-29	17198
BMI	20	cg04650271	897024	ANGPT4	-	0.686708	0.0610024	2.70778e-29	17198
BMI	2	cg04813347	218937178	RUFY4;RUFY4	+	0.464204	0.0412442	2.77094e-29	17198
BMI	2	cg27260958	11496920	NA	+	0.565854	0.0502951	2.90956e-29	17198
BMI	1	cg13750140	41688346	SCMH1;SCMH1;SCMH1;SCMH1	+	0.437256	0.0388866	3.12286e-29	17198
BMI	11	cg23337648	47546192	CELF1;CELF1	-	-0.611133	0.0543993	3.5013e-29	17198
BMI	1	cg15410741	65363974	JAK1	+	-0.473616	0.0422072	4.05095e-29	17198
BMI	17	cg08342762	60797612	MIR548W;MARCH10;MARCH10;MARCH10;MARCH10	+	0.734171	0.0654294	4.0698e-29	17198
BMI	17	cg25935834	36571512	NA	+	-0.795305	0.0708999	4.23405e-29	17198
BMI	15	cg20474611	45829332	HMGN2P46	+	0.504428	0.0449837	4.41472e-29	17198
BMI	2	cg13681954	122656302	NA	+	0.429576	0.0383198	4.57968e-29	17198
BMI	12	cg07583010	76577332	NA	-	0.424251	0.0378509	4.67341e-29	17198
BMI	12	cg15001240	27615408	NA	-	-0.515815	0.0460448	5.00058e-29	17198
BMI	17	cg26467270	76718664	CYTH1;CYTH1;CYTH1	+	-0.424876	0.0379306	5.05931e-29	17198
BMI	3	cg01020331	71540688	FOXP1;FOXP1;FOXP1;FOXP1;FOXP1	-	-0.49573	0.0442708	5.2753e-29	17198
BMI	5	cg10505630	151051214	SPARC	-	-0.740268	0.0661179	5.36467e-29	17198
BMI	4	cg08798317	84133835	NA	+	0.45334	0.0404994	5.51347e-29	17198
BMI	6	cg17501395	149806331	ZC3H12D	-	-0.245394	0.0219228	5.52371e-29	17198
BMI	3	cg25221975	13663444	FBLN2;FBLN2;FBLN2	+	0.42701	0.0381737	6.01514e-29	17198
BMI	2	cg27363347	129151868	NA	+	0.745565	0.0666548	6.04877e-29	17198
BMI	19	cg18763911	15561037	WIZ	+	-0.563324	0.0503891	6.46764e-29	17198
BMI	3	cg23320029	171004750	TNIK;TNIK;TNIK;TNIK;TNIK;TNIK;TNIK;TNIK	+	-0.382954	0.034261	6.6101e-29	17198
BMI	17	cg01570459	6925228	BCL6B	+	-0.540916	0.0483942	6.6291e-29	17198
BMI	17	cg26305294	37040128	LASP1;LASP1;LASP1	-	-0.363575	0.0325363	6.84173e-29	17198
BMI	10	cg04339570	100074395	NA	-	-0.59966	0.0536798	7.10617e-29	17198
BMI	19	cg24843003	1409547	DAZAP1;DAZAP1	+	0.708065	0.0634422	7.96907e-29	17198
BMI	21	cg23206332	35654805	NA	+	-0.599248	0.0537047	8.20461e-29	17198
BMI	20	cg21602826	36686229	RPRD1B	+	0.541691	0.0485621	8.54041e-29	17198
BMI	4	cg07647154	129346203	NA	+	0.516883	0.0463527	8.8828e-29	17198
BMI	19	cg23493133	50056114	NA	+	0.478925	0.0429753	9.59182e-29	17198
BMI	5	cg18877735	88572898	NA	-	-0.581721	0.0522085	9.80054e-29	17198
BMI	18	cg25426982	61683198	NA	+	0.566628	0.0508704	1.02018e-28	17198
BMI	1	cg16029189	201504437	NA	-	-0.655933	0.0589175	1.08582e-28	17198
BMI	1	cg12107849	192732997	NA	-	0.565375	0.0508047	1.14385e-28	17198
BMI	16	cg05432134	66737539	NA	-	0.528199	0.0474654	1.14766e-28	17198
BMI	17	cg02447879	79393682	BAHCC1	-	-0.32727	0.0294114	1.15745e-28	17198
BMI	3	cg08920838	58175156	NA	-	0.504836	0.0453717	1.16583e-28	17198
BMI	5	cg11789040	96149885	ERAP1	+	-0.454413	0.0408421	1.1737e-28	17198
BMI	14	cg00218090	100485810	NA	-	0.366166	0.0329138	1.18784e-28	17198
BMI	9	cg13823169	139776893	NA	-	-0.6035	0.0542534	1.20498e-28	17198
BMI	5	cg20859918	127174575	NA	-	-0.386336	0.0347454	1.26894e-28	17198
BMI	13	cg09767524	67622549	PCDH9;PCDH9	-	-0.501226	0.0451049	1.36602e-28	17198
BMI	3	cg07391913	56818298	ARHGEF3;ARHGEF3	+	-0.307782	0.0277161	1.48693e-28	17198
BMI	1	cg22211198	85796657	DDAH1;DDAH1	+	-0.553765	0.0498702	1.49838e-28	17198
BMI	15	cg05440070	45898653	BLOC1S6	+	0.575547	0.0518566	1.58946e-28	17198
BMI	4	cg03549779	48292543	NA	+	-0.384274	0.0346333	1.64905e-28	17198
BMI	2	cg25570328	108903952	SULT1C2;SULT1C2	+	-0.572322	0.0515895	1.6809e-28	17198
BMI	7	cg09102332	20498337	NA	-	-0.319919	0.0288435	1.72359e-28	17198
BMI	7	cg07904865	1127420	GPER;C7orf50;C7orf50;C7orf50;GPER;GPER	+	0.397416	0.0358734	1.99601e-28	17198
BMI	2	cg19569864	161489299	NA	+	0.666398	0.0601735	2.07933e-28	17198
BMI	3	cg01289541	170282058	SLC7A14	+	0.592401	0.0535252	2.24468e-28	17198
BMI	1	cg05776323	161165053	ADAMTS4	-	0.527333	0.047647	2.24961e-28	17198
BMI	10	cg19695507	13526193	BEND7;BEND7	+	0.282112	0.0254916	2.26577e-28	17198
BMI	15	cg07814318	31624584	KLF13	-	0.427522	0.0386362	2.30501e-28	17198
BMI	12	cg06344724	48974748	NA	-	0.495421	0.0447858	2.39043e-28	17198
BMI	4	cg09865015	1202509	LOC100130872;LOC100130872-SPON2	+	-0.305959	0.0276628	2.43608e-28	17198
BMI	1	cg26145152	68163609	NA	-	0.550534	0.0497837	2.48456e-28	17198
BMI	8	cg00577164	125641965	MTSS1;MTSS1;MTSS1	-	-0.606728	0.0548711	2.51795e-28	17198
BMI	9	cg13250656	94503156	ROR2	-	-0.456489	0.0412882	2.54991e-28	17198
BMI	6	cg13972139	143484660	AIG1;AIG1;AIG1;AIG1	-	0.604896	0.0547173	2.58516e-28	17198
BMI	8	cg13681195	134276859	NDRG1;NDRG1;NDRG1;NDRG1	+	-0.610507	0.0552438	2.6963e-28	17198
BMI	8	cg12959030	118690518	NA	+	0.203694	0.0184376	2.79819e-28	17198
BMI	1	cg22473125	90097907	LRRC8C;FLJ27354	+	-0.684932	0.0620093	2.86594e-28	17198
BMI	4	cg08462501	38138950	TBC1D1	+	-0.541405	0.0490338	3.00094e-28	17198
BMI	1	cg15183129	160759781	NA	+	0.636253	0.0576274	3.02252e-28	17198
BMI	9	cg21421012	138797992	CAMSAP1	-	0.381618	0.0345656	3.03618e-28	17198
BMI	2	cg21071466	74805822	M1AP;M1AP;M1AP	+	0.582757	0.0527886	3.06874e-28	17198
BMI	1	cg14345226	172499479	NA	+	0.547446	0.049614	3.25493e-28	17198
BMI	16	cg02732789	17491177	XYLT1	+	-0.460575	0.0417489	3.3312e-28	17198
BMI	16	cg08087275	50783498	CYLD;CYLD;CYLD;CYLD;CYLD;CYLD	-	-0.284549	0.025798	3.4103e-28	17198
BMI	10	cg09491962	98900771	SLIT1	-	-0.745887	0.0676251	3.41552e-28	17198
BMI	2	cg25843927	178260150	AGPS	+	0.573957	0.0520416	3.45087e-28	17198
BMI	15	cg07426444	72209354	MYO9A	-	0.44119	0.0400068	3.48612e-28	17198
BMI	11	cg09644779	72859640	NA	+	-0.477534	0.0433328	3.79708e-28	17198
BMI	10	cg26610808	102046685	BLOC1S2;BLOC1S2	+	-0.457692	0.0415353	3.83075e-28	17198
BMI	3	cg16315329	50648706	CISH;MAPKAPK3;CISH	-	-0.441026	0.0400389	4.02169e-28	17198
BMI	13	cg25619314	114833892	RASA3	+	-0.417918	0.0379474	4.10484e-28	17198
BMI	3	cg12992827	101901234	NA	+	-0.34106	0.0309707	4.13809e-28	17198
BMI	9	cg18001097	136017358	RALGDS	+	-0.44461	0.0403739	4.13986e-28	17198
BMI	19	cg18745507	10415557	ZGLP1	-	-0.591904	0.0537674	4.31274e-28	17198
BMI	17	cg17836612	76976357	LGALS3BP	-	0.480759	0.0436741	4.34747e-28	17198
BMI	11	cg00485574	123104546	NA	+	0.569191	0.0517199	4.47394e-28	17198
BMI	6	cg16463738	132452935	NA	-	-0.531585	0.0483157	4.62151e-28	17198
BMI	10	cg04858631	74035570	DDIT4	-	0.379024	0.0344584	4.76933e-28	17198
BMI	2	cg14792781	10116243	GRHL1	+	-0.474348	0.04314	4.97932e-28	17198
BMI	5	cg11346550	96149902	ERAP1	+	-0.506006	0.0460237	5.03912e-28	17198
BMI	2	cg10532358	161080729	NA	-	-0.595799	0.0542105	5.26501e-28	17198
BMI	2	cg15357118	128927972	UGGT1;UGGT1	+	0.555132	0.0505293	5.51048e-28	17198
BMI	17	cg11793449	76313872	NA	+	-0.712749	0.0648857	5.61082e-28	17198
BMI	19	cg22024140	46527471	PGLYRP1	-	0.468944	0.0426971	5.71403e-28	17198
BMI	5	cg03079679	141909727	NA	-	0.677118	0.0616522	5.72378e-28	17198
BMI	6	cg25158622	32942429	BRD2;BRD2	+	0.31741	0.0289053	5.84155e-28	17198
BMI	12	cg03691549	53443911	TENC1;TENC1;TENC1;TENC1	+	0.647876	0.0590087	5.95167e-28	17198
BMI	8	cg14920061	129326392	NA	-	0.368628	0.0335805	6.07678e-28	17198
BMI	16	cg18431702	11594859	NA	+	-0.458293	0.0417832	6.71372e-28	17198
BMI	1	cg07202479	159174162	DARC;DARC	-	-0.619385	0.0564772	6.81606e-28	17198
BMI	16	cg20481941	80604148	LINC01227;LINC01227	-	0.329707	0.0300701	6.99455e-28	17198
BMI	1	cg15254759	38763833	NA	-	-0.374677	0.0341764	7.11892e-28	17198
BMI	5	cg08383029	137058028	KLHL3;KLHL3	+	0.286164	0.0261081	7.29908e-28	17198
BMI	1	cg17971578	36852463	STK40	-	-0.726889	0.0663368	7.55948e-28	17198
BMI	8	cg05304815	65669140	CYP7B1	+	-0.367928	0.0335832	7.71242e-28	17198
BMI	3	cg06367707	13087700	IQSEC1	-	0.450514	0.0411301	7.91185e-28	17198
BMI	1	cg23998749	154968781	NA	+	0.75649	0.0690679	7.96055e-28	17198
BMI	8	cg03442477	143746308	JRK;JRK;JRK	+	0.226494	0.0206803	8.02206e-28	17198
BMI	2	cg19893929	16105823	NA	+	-0.335606	0.030644	8.05602e-28	17198
BMI	12	cg08157929	94552168	PLXNC1	+	0.672752	0.061432	8.10755e-28	17198
BMI	18	cg07616376	2980515	LPIN2	-	-0.347247	0.0317183	8.40862e-28	17198
BMI	16	cg09190552	22868623	HS3ST2	-	0.526444	0.0480878	8.43418e-28	17198
BMI	1	cg02277356	2163809	SKI	-	-0.660685	0.0603692	8.76474e-28	17198
BMI	13	cg04132263	79968174	RBM26;RBM26;RBM26	+	-0.17062	0.0155904	8.7771e-28	17198
BMI	5	cg18520851	115149189	CDO1	+	0.360857	0.0329776	8.91618e-28	17198
BMI	2	cg06920486	99343994	MGAT4A	+	-0.414412	0.0378748	9.00138e-28	17198
BMI	2	cg03062284	122994061	NA	+	-0.676543	0.0618972	1.0212e-27	17198
BMI	7	cg20782117	95865631	SLC25A13;SLC25A13;SLC25A13	-	-0.475191	0.0434777	1.02774e-27	17198
BMI	2	cg04898302	135441409	TMEM163	-	0.482225	0.0441556	1.12782e-27	17198
BMI	19	cg20163056	5005982	KDM4B	-	-0.466515	0.0427478	1.22876e-27	17198
BMI	8	cg06180822	48812543	PRKDC;PRKDC	+	0.473155	0.0433592	1.23891e-27	17198
BMI	12	cg07226883	80178357	PPP1R12A;PPP1R12A;PPP1R12A;PPP1R12A;PPP1R12A	+	-0.4387	0.0402093	1.26686e-27	17198
BMI	10	cg27339271	90553647	NA	-	-0.285357	0.0261586	1.29022e-27	17198
BMI	15	cg13061976	85359001	ALPK3	+	0.663578	0.060862	1.37347e-27	17198
BMI	14	cg19998073	89078443	ZC3H14;ZC3H14;ZC3H14;ZC3H14;ZC3H14;ZC3H14	+	0.6179	0.0566743	1.37862e-27	17198
BMI	2	cg16657759	69536881	NA	+	-0.263649	0.0241863	1.40741e-27	17198
BMI	22	cg17194270	39759992	SYNGR1;SYNGR1;SYNGR1	-	0.461598	0.0423476	1.41555e-27	17198
BMI	3	cg20117214	181267688	SOX2-OT;SOX2-OT;SOX2-OT	-	-0.743503	0.0682235	1.44945e-27	17198
BMI	1	cg03885055	16723232	C1orf144;C1orf144	-	-0.723507	0.0664032	1.48769e-27	17198
BMI	1	cg26257082	198906494	NA	+	0.255146	0.0234239	1.53904e-27	17198
BMI	10	cg03295596	70808037	NA	-	0.404627	0.0371638	1.62335e-27	17198
BMI	15	cg27563121	52405647	BCL2L10	+	-0.502611	0.0461778	1.68529e-27	17198
BMI	18	cg03474702	12030535	IMPA2	+	-0.448925	0.0412593	1.75348e-27	17198
BMI	12	cg27554156	13248725	GSG1;GSG1;GSG1;GSG1	+	-0.476259	0.0438136	1.96564e-27	17198
BMI	6	cg12716379	158388427	NA	+	-0.506084	0.0465588	1.97262e-27	17198
BMI	1	cg18489923	90097894	LRRC8C;FLJ27354	-	-0.585147	0.0538562	2.07854e-27	17198
BMI	6	cg09424348	30881549	VARS2;VARS2;VARS2;GTF2H4	-	-0.467358	0.0430256	2.1396e-27	17198
BMI	14	cg12881924	32038080	NUBPL;NUBPL	+	-0.454603	0.0418572	2.17499e-27	17198
BMI	6	cg21217140	131981534	ENPP3	+	0.614094	0.0565423	2.17558e-27	17198
BMI	16	cg23147204	50693309	NA	+	-0.69445	0.0639466	2.19776e-27	17198
BMI	1	cg04516337	112942287	CTTNBP2NL	+	-0.687491	0.0633134	2.22968e-27	17198
BMI	14	cg00862597	61750802	NA	+	0.593908	0.0547012	2.25919e-27	17198
BMI	9	cg14620941	139776929	NA	+	-0.454237	0.0418415	2.28824e-27	17198
BMI	11	cg03295554	128395450	ETS1	+	-0.260851	0.0240281	2.28982e-27	17198
BMI	18	cg03955765	67616318	CD226;CD226;CD226	+	0.355834	0.0327841	2.34574e-27	17198
BMI	11	cg18033594	75537636	UVRAG	+	-0.578829	0.0533336	2.36821e-27	17198
BMI	19	cg10430284	660589	RNF126	-	-0.32233	0.0297042	2.41088e-27	17198
BMI	1	cg08941107	27744956	WASF2;WASF2	+	-0.603955	0.0556714	2.48462e-27	17198
BMI	20	cg13629784	24008323	NA	-	-0.710075	0.0654552	2.49279e-27	17198
BMI	5	cg09896909	124885172	LOC101927460	-	0.420348	0.0387493	2.50262e-27	17198
BMI	11	cg25161899	85028237	DLG2	+	0.246824	0.0227534	2.50596e-27	17198
BMI	16	cg08399626	87808617	LOC102724467	+	0.396206	0.036536	2.60374e-27	17198
BMI	18	cg09651208	77838622	RBFADN	-	0.316162	0.0291581	2.63933e-27	17198
BMI	15	cg27614723	92399897	SLCO3A1;SLCO3A1	+	0.691099	0.0637436	2.67242e-27	17198
BMI	2	cg03195216	37795832	NA	+	0.561588	0.0518012	2.69112e-27	17198
BMI	3	cg02045948	32857317	NA	+	0.410876	0.0379154	2.82773e-27	17198
BMI	20	cg27579586	45196529	SLC13A3;SLC13A3;SLC13A3;SLC13A3;SLC13A3	-	0.420285	0.0387975	2.94815e-27	17198
BMI	3	cg01526748	191930926	FGF12;FGF12	-	0.245702	0.0226872	3.0394e-27	17198
BMI	17	cg02456062	37912327	NA	+	-0.483999	0.0447033	3.14306e-27	17198
BMI	11	cg20431224	68270782	PPP6R3;PPP6R3;PPP6R3;PPP6R3;PPP6R3;PPP6R3	-	-0.341476	0.0315608	3.40066e-27	17198
BMI	12	cg11219937	64664370	C12orf56;C12orf56	-	-0.339929	0.0314334	3.60399e-27	17198
BMI	2	cg20393901	19320934	NA	-	0.223376	0.0206559	3.60934e-27	17198
BMI	5	cg25093216	112430577	MCC;MCC	-	0.557932	0.0516153	3.79869e-27	17198
BMI	14	cg07284463	54917898	NA	+	0.487216	0.0450773	3.83939e-27	17198
BMI	19	cg03447124	42711748	DEDD2;DEDD2;DEDD2;DEDD2;DEDD2;DEDD2;DEDD2;DEDD2;DEDD2;DEDD2	-	-0.727538	0.0673504	4.10432e-27	17198
BMI	5	cg11927233	170816542	NPM1;NPM1;NPM1	+	0.332794	0.0308096	4.13327e-27	17198
BMI	9	cg09080576	134554089	RAPGEF1;RAPGEF1;RAPGEF1	-	-0.312166	0.0289035	4.19326e-27	17198
BMI	2	cg18177259	15941033	NA	-	-0.460849	0.0426791	4.29849e-27	17198
BMI	22	cg17312650	36751648	MYH9	-	-0.673302	0.0623826	4.53179e-27	17198
BMI	1	cg16395997	3562798	WDR8	-	0.423897	0.0392839	4.65556e-27	17198
BMI	22	cg27115863	37921640	NA	-	-0.45686	0.0423406	4.68018e-27	17198
BMI	1	cg04048950	203294225	NA	-	-0.495781	0.0459539	4.75493e-27	17198
BMI	5	cg21706572	176875315	PRR7;PRR7-AS1;PRR7-AS1;PRR7;PRR7	-	-0.872636	0.0809381	5.1363e-27	17198
BMI	18	cg11416737	60877850	BCL2	+	0.37362	0.0346647	5.3297e-27	17198
BMI	10	cg26712428	105218771	CALHM1	+	0.452348	0.0419726	5.38079e-27	17198
BMI	17	cg04610187	76360794	NA	-	-0.425338	0.0394679	5.40432e-27	17198
BMI	21	cg08668779	43646600	ABCG1;ABCG1;ABCG1;ABCG1;ABCG1;ABCG1	+	0.553878	0.0514183	5.69243e-27	17198
BMI	3	cg16204414	10325494	C3orf42	+	-0.2871	0.0266525	5.69476e-27	17198
BMI	18	cg06684888	51759874	NA	+	0.373872	0.0347259	6.04748e-27	17198
BMI	16	cg08305942	79692354	NA	-	-0.50028	0.0464749	6.17038e-27	17198
BMI	3	cg13072940	49967521	MON1A;MON1A	+	-0.664801	0.0617612	6.20218e-27	17198
BMI	8	cg02460440	131428346	ASAP1;ASAP1	+	0.464707	0.0431859	6.43663e-27	17198
BMI	15	cg13291298	69690671	PAQR5;PAQR5	+	-0.784587	0.0729294	6.60811e-27	17198
BMI	14	cg03152456	89866317	FOXN3;FOXN3	-	-0.354783	0.0329816	6.69108e-27	17198
BMI	3	cg26251952	185966084	DGKG;DGKG;DGKG	+	0.498896	0.0463795	6.70428e-27	17198
BMI	12	cg05845030	91573247	DCN;DCN;DCN;DCN;DCN;DCN;DCN	-	-0.654554	0.060857	6.79329e-27	17198
BMI	1	cg00980620	224927882	CNIH3	-	0.390182	0.0362972	7.24243e-27	17198
BMI	14	cg19918549	100531800	EVL;EVL	-	0.340779	0.0317081	7.4223e-27	17198
BMI	5	cg18394552	159428643	NA	+	0.392952	0.0365821	7.89308e-27	17198
BMI	6	cg25753411	138727287	HEBP2;HEBP2	+	0.41674	0.0388224	8.5236e-27	17198
BMI	1	cg10664343	42725487	FOXJ3;FOXJ3;FOXJ3;FOXJ3	-	0.498985	0.0464856	8.55427e-27	17198
BMI	3	cg02845735	71298545	FOXP1;FOXP1;FOXP1;FOXP1;FOXP1;FOXP1	-	-0.533061	0.049666	8.67255e-27	17198
BMI	11	cg11700071	2847778	KCNQ1;KCNQ1	+	0.540651	0.0503778	8.76439e-27	17198
BMI	12	cg11480159	117518553	TESC;TESC;TESC	-	0.738605	0.0688276	8.83059e-27	17198
BMI	1	cg08018468	43768048	TIE1;TIE1	+	0.574796	0.0536076	9.72187e-27	17198
BMI	3	cg16470128	12466092	PPARG;PPARG;PPARG;PPARG	+	0.361023	0.0336726	9.79776e-27	17198
BMI	3	cg14465376	81766440	GBE1	+	0.454031	0.0423553	1.00075e-26	17198
BMI	5	cg05227101	150466809	TNIP1;TNIP1;TNIP1	+	-0.331113	0.0308893	1.00345e-26	17198
BMI	13	cg19211853	79968216	RBM26	-	-0.164446	0.0153434	1.02115e-26	17198
BMI	11	cg01149959	110210618	NA	-	0.378237	0.0352988	1.04788e-26	17198
BMI	17	cg21901790	46599866	NA	+	0.586111	0.0547014	1.05412e-26	17198
BMI	16	cg26663590	28959310	NA	-	0.468735	0.0437757	1.1378e-26	17198
BMI	9	cg12903825	131684260	PHYHD1;PHYHD1;PHYHD1	+	-0.581554	0.0543236	1.16593e-26	17198
BMI	6	cg00937359	86350540	SYNCRIP;SYNCRIP;SYNCRIP;SYNCRIP;SYNCRIP;SYNCRIP	-	0.587964	0.0549241	1.16982e-26	17198
BMI	17	cg11969813	79816559	P4HB	-	0.404289	0.0377752	1.20218e-26	17198
BMI	11	cg05722568	16302064	SOX6;SOX6;SOX6;SOX6	-	-0.271258	0.025349	1.22237e-26	17198
BMI	17	cg15017865	39933462	JUP;JUP	+	-0.512277	0.0478846	1.25951e-26	17198
BMI	21	cg01881899	43652704	ABCG1;ABCG1;ABCG1;ABCG1;ABCG1;ABCG1	-	0.361844	0.0338345	1.30925e-26	17198
BMI	18	cg16593554	74813401	MBP;MBP	+	-0.322456	0.0301696	1.4023e-26	17198
BMI	6	cg05973262	32191895	NOTCH4	-	0.507419	0.0475041	1.5041e-26	17198
BMI	12	cg11659107	26425040	NA	-	-0.401827	0.037623	1.52398e-26	17198
BMI	2	cg09765245	101926154	RNF149	+	-0.578128	0.0541325	1.53203e-26	17198
BMI	3	cg09876440	10325981	GHRLOS;GHRLOS;GHRLOS;C3orf42;GHRLOS	+	-0.278257	0.0260571	1.55035e-26	17198
BMI	5	cg19222830	150466793	TNIP1;TNIP1;TNIP1	+	-0.326849	0.0306123	1.57888e-26	17198
BMI	14	cg02032125	101000186	NA	-	-0.590057	0.0552714	1.603e-26	17198
BMI	7	cg15041658	24866066	OSBPL3;OSBPL3;OSBPL3;OSBPL3	+	-0.488411	0.0457608	1.64646e-26	17198
BMI	3	cg15571561	35706161	ARPP-21	-	0.249106	0.0233435	1.67846e-26	17198
BMI	10	cg00701951	124228478	HTRA1	-	-0.265401	0.0248711	1.68327e-26	17198
BMI	8	cg14711465	120710593	NA	-	0.397938	0.0373087	1.77541e-26	17198
BMI	15	cg10973967	91202808	LINC01585;CRTC3-AS1	+	0.546844	0.0513173	1.97469e-26	17198
BMI	22	cg04323816	40784430	SGSM3;SGSM3	+	0.818942	0.0768736	2.03943e-26	17198
BMI	5	cg18722504	139712966	HBEGF	-	-0.645423	0.0605899	2.05672e-26	17198
BMI	10	cg22818215	119184588	NA	-	0.54903	0.0515472	2.08513e-26	17198
BMI	12	cg15649706	110804850	NA	+	-0.513571	0.04823	2.14515e-26	17198
BMI	17	cg07773475	39741002	KRT14	+	0.619819	0.058217	2.18354e-26	17198
BMI	10	cg00134210	14644132	FAM107B	-	-0.300545	0.028234	2.22878e-26	17198
BMI	6	cg12818967	111550921	NA	+	-0.432375	0.0406304	2.30433e-26	17198
BMI	7	cg20253855	101762511	CUX1;CUX1;CUX1	-	-0.343719	0.0322996	2.30609e-26	17198
BMI	11	cg03922337	14380918	RRAS2;RRAS2	+	0.537047	0.0505016	2.4933e-26	17198
BMI	16	cg03699843	50701064	SNX20;SNX20	-	-0.43914	0.0412989	2.52109e-26	17198
BMI	7	cg22571135	55377050	NA	+	0.398042	0.0374689	2.80336e-26	17198
BMI	20	cg19127745	31443469	NA	-	0.365192	0.034386	2.89056e-26	17198
BMI	4	cg22349363	55182038	NA	+	0.544456	0.0512684	2.9109e-26	17198
BMI	20	cg11471559	37529715	PPP1R16B;PPP1R16B	+	-0.53495	0.0503952	3.05776e-26	17198
BMI	9	cg21025810	4301370	GLIS3	-	-0.496424	0.0467767	3.13868e-26	17198
BMI	5	cg04184571	158647548	NA	+	0.413555	0.0389841	3.28633e-26	17198
BMI	3	cg26689240	47464073	SCAP	+	-0.736884	0.0694655	3.3004e-26	17198
BMI	9	cg01656259	86548746	NA	+	-0.563444	0.0531395	3.47332e-26	17198
BMI	7	cg27112429	139002942	NA	-	0.34895	0.0329258	3.66428e-26	17198
BMI	2	cg11270206	220264849	NA	-	0.682052	0.0643885	3.87656e-26	17198
BMI	4	cg04090409	153109679	NA	-	0.517219	0.0488344	3.93859e-26	17198
BMI	14	cg09310636	90760903	NRDE2	+	0.540821	0.0510824	4.11178e-26	17198
BMI	17	cg12244711	41655950	NA	+	-0.374718	0.03542	4.47397e-26	17198
BMI	22	cg16452231	20106245	RANBP1;TRMT2A;TRMT2A;TRMT2A;RANBP1;RANBP1;RANBP1	+	0.714812	0.067614	4.83377e-26	17198
BMI	7	cg12710546	4773768	FOXK1	+	-0.737772	0.0697883	4.85338e-26	17198
BMI	21	cg10776635	43084464	NA	+	0.527174	0.0498732	4.92011e-26	17198
BMI	22	cg00094998	40784325	SGSM3;SGSM3	+	0.756497	0.0716065	5.22383e-26	17198
BMI	21	cg01680062	36185960	RUNX1;RUNX1	-	-0.581019	0.0550011	5.27088e-26	17198
BMI	12	cg03247247	96635810	ELK3	+	-0.450172	0.042615	5.27486e-26	17198
BMI	7	cg09390962	137355506	DGKI	-	0.755792	0.0715731	5.50226e-26	17198
BMI	6	cg06762457	149806635	ZC3H12D	+	-0.383586	0.0363368	5.70041e-26	17198
BMI	14	cg01562302	23250488	SLC7A7;SLC7A7;SLC7A7	-	0.710616	0.0673371	5.90087e-26	17198
BMI	20	cg20555589	39343310	NA	+	0.531024	0.0503237	5.96096e-26	17198
BMI	7	cg26918117	101603298	CUX1;CUX1;CUX1	+	-0.611452	0.0579516	6.02925e-26	17198
BMI	2	cg20520115	75063838	HK2	+	0.688862	0.0654122	7.44635e-26	17198
BMI	11	cg00539491	66568628	C11orf80;C11orf80	+	0.496199	0.0471326	7.71643e-26	17198
BMI	4	cg04065966	79571390	LINC01094;LINC01094;LINC01094;LINC01094;LINC01094;LINC01094	-	-0.539214	0.0512223	7.78125e-26	17198
BMI	1	cg01901101	9486939	NA	+	-0.519771	0.0493929	8.09455e-26	17198
BMI	1	cg00988037	54869007	SSBP3;SSBP3;SSBP3	-	-0.50066	0.0475799	8.15388e-26	17198
BMI	1	cg10397932	2166155	SKI	+	-0.38698	0.036785	8.36619e-26	17198
BMI	15	cg01850331	67383558	SMAD3	-	-0.338239	0.0321658	8.78058e-26	17198
BMI	22	cg02157487	36742459	MYH9	-	-0.603944	0.0574555	9.15439e-26	17198
BMI	19	cg06801734	42514627	GRIK5;GRIK5	+	-0.280118	0.0266493	9.18188e-26	17198
BMI	14	cg16778230	44639523	NA	-	0.35076	0.0333773	9.40533e-26	17198
BMI	13	cg25269856	44733945	SMIM2	-	-0.460987	0.0438784	9.70355e-26	17198
BMI	16	cg09276451	4421603	VASN;CORO7	-	-0.458672	0.0436694	9.98475e-26	17198
BMI	17	cg05952895	1986888	SMG6;SMG6;SMG6;SMG6	-	0.65104	0.0619907	1.00969e-25	17198
BMI	12	cg03869242	29323970	FAR2	+	-0.471846	0.044933	1.02168e-25	17198
BMI	15	cg09623442	39179367	NA	+	-0.448036	0.0426686	1.02957e-25	17198
BMI	1	cg20146909	90289611	LRRC8D;LRRC8D	+	-0.600957	0.0572393	1.04426e-25	17198
BMI	12	cg01414567	82204306	NA	-	0.148401	0.0141353	1.04919e-25	17198
BMI	22	cg14524764	38301236	MICALL1	+	-0.485134	0.046211	1.05301e-25	17198
BMI	2	cg07469815	174049232	ZAK;ZAK	+	-0.441602	0.042066	1.05736e-25	17198
BMI	3	cg09957492	153009135	NA	+	-0.347225	0.0330966	1.13319e-25	17198
BMI	15	cg24687805	55513621	RAB27A;RAB27A;RAB27A;RAB27A	-	0.366398	0.0349364	1.17807e-25	17198
BMI	9	cg01086406	91538468	NA	+	-0.554934	0.0529213	1.1972e-25	17198
BMI	19	cg07796002	42392337	ARHGEF1;ARHGEF1;ARHGEF1	-	-0.407028	0.0388268	1.23375e-25	17198
BMI	6	cg09536368	149461319	NA	-	-0.340879	0.0325426	1.34629e-25	17198
BMI	2	cg20954448	192496738	NA	-	-0.424549	0.0405428	1.39291e-25	17198
BMI	4	cg16011130	85603217	WDFY3	+	0.518975	0.049563	1.40164e-25	17198
BMI	4	cg25293430	113810918	ANK2	+	0.429339	0.0410149	1.44867e-25	17198
BMI	1	cg20697417	41786797	NA	-	0.60656	0.0579619	1.49615e-25	17198
BMI	3	cg18743485	195839069	NA	-	-0.256415	0.0245071	1.52602e-25	17198
BMI	1	cg17086398	31896392	SERINC2	-	0.316241	0.0302276	1.54093e-25	17198
BMI	9	cg21022547	80091194	GNA14;GNA14-AS1	-	0.319946	0.0306149	1.73545e-25	17198
BMI	1	cg17553122	233418021	PCNXL2	-	-0.898781	0.0860208	1.77655e-25	17198
BMI	3	cg21917734	185484743	IGF2BP2;IGF2BP2;IGF2BP2;IGF2BP2;IGF2BP2;IGF2BP2;IGF2BP2	-	-0.55338	0.0529664	1.78905e-25	17198
BMI	17	cg21040575	6921465	MIR497;MIR195	-	-0.350817	0.0335799	1.79818e-25	17198
BMI	6	cg00345047	71942797	NA	-	-0.370027	0.0354345	1.88862e-25	17198
BMI	3	cg00886875	106354325	NA	+	0.295248	0.0282876	1.99422e-25	17198
BMI	6	cg10494848	57127617	NA	-	0.507176	0.0486249	2.14608e-25	17198
BMI	13	cg10076514	107059926	NA	+	0.473527	0.045402	2.16229e-25	17198
BMI	5	cg08053264	35658529	SPEF2;SPEF2	-	0.404307	0.0387808	2.25969e-25	17198
BMI	18	cg00024674	42606304	SETBP1	-	0.556701	0.0534382	2.45068e-25	17198
BMI	7	cg24830274	41826734	NA	-	0.596047	0.0572184	2.4664e-25	17198
BMI	2	cg04211591	230159830	NA	-	0.283582	0.0272289	2.52639e-25	17198
BMI	11	cg26142122	118783123	NA	-	-0.617443	0.0592906	2.5507e-25	17198
BMI	10	cg09175674	105454559	SH3PXD2A	+	-0.837777	0.0804588	2.58651e-25	17198
BMI	17	cg17866022	19209889	EPN2-AS1;EPN2;EPN2;EPN2	+	-0.313017	0.0300824	2.78777e-25	17198
BMI	16	cg00921350	50701499	SNX20;SNX20	-	-0.658647	0.0633148	2.86412e-25	17198
BMI	17	cg19413066	76965347	NA	+	-0.561755	0.0540074	2.90282e-25	17198
BMI	12	cg09970435	53490134	IGFBP6	-	-0.482349	0.0463813	2.95817e-25	17198
BMI	3	cg23232188	121556543	EAF2	+	0.45326	0.0435843	2.95879e-25	17198
BMI	14	cg12804716	58604949	C14orf37	-	0.43336	0.0416787	3.02054e-25	17198
BMI	2	cg21281441	20565253	NA	-	0.495895	0.0476936	3.02458e-25	17198
BMI	11	cg09012125	128779608	KCNJ5	-	0.488471	0.0469888	3.08912e-25	17198
BMI	22	cg09338374	39888390	NA	-	0.560422	0.0539145	3.11568e-25	17198
BMI	11	cg26034658	65836743	PACS1	-	0.725729	0.0698225	3.13982e-25	17198
BMI	19	cg07573872	1126342	SBNO2;SBNO2	-	-0.365948	0.0352102	3.16289e-25	17198
BMI	8	cg23038151	19999488	NA	+	-0.631182	0.0607409	3.22414e-25	17198
BMI	8	cg10423607	68418480	CPA6;CPA6	+	-0.284713	0.0273995	3.23025e-25	17198
BMI	15	cg12391922	91103859	CRTC3;CRTC3	-	0.509781	0.0490649	3.27285e-25	17198
BMI	6	cg09286468	31683051	LY6G6E;LY6G6E;LY6G6D	-	0.362245	0.0348652	3.2749e-25	17198
BMI	17	cg01665163	21074394	DHRS7B	-	-0.452372	0.0435417	3.291e-25	17198
BMI	1	cg14861638	150997146	PRUNE;PRUNE;PRUNE;PRUNE;PRUNE;PRUNE;PRUNE;PRUNE	+	-0.449533	0.0432746	3.34252e-25	17198
BMI	6	cg03940776	158490013	SYNJ2	+	-0.668216	0.0643441	3.44449e-25	17198
BMI	11	cg21507987	10527506	AMPD3;AMPD3;AMPD3	+	-0.395188	0.038063	3.53769e-25	17198
BMI	9	cg10281361	140065057	MIR3621;LRRC26	+	-0.421905	0.0406405	3.57706e-25	17198
BMI	1	cg11832534	3563998	WDR8	+	0.311794	0.0300402	3.65892e-25	17198
BMI	3	cg14065021	170984333	TNIK;TNIK;TNIK;TNIK;TNIK;TNIK;TNIK;TNIK	-	0.413678	0.0398572	3.6679e-25	17198
BMI	2	cg19969733	102927898	IL1RL1	+	0.368794	0.0355506	3.87242e-25	17198
BMI	7	cg20842915	39665132	RALA	-	-0.323439	0.0311787	3.87412e-25	17198
BMI	3	cg24463790	14430807	NA	-	0.605521	0.0583844	3.97425e-25	17198
BMI	3	cg21263455	143804853	NA	+	0.308489	0.0297477	4.02015e-25	17198
BMI	2	cg16655715	97055834	NA	+	-0.497131	0.0479493	4.11877e-25	17198
BMI	10	cg07060203	135089661	ADAM8;ADAM8;ADAM8	+	-0.37871	0.036529	4.13985e-25	17198
BMI	1	cg07856599	227151843	ADCK3	-	0.390184	0.0376423	4.2178e-25	17198
BMI	20	cg08949269	31443298	NA	+	0.496037	0.0478598	4.27015e-25	17198
BMI	12	cg03247245	67272574	NA	+	-0.528481	0.0509903	4.27154e-25	17198
BMI	15	cg18568872	90606494	ZNF710	-	0.794648	0.0766783	4.31355e-25	17198
BMI	3	cg17077319	149886667	NA	-	0.269659	0.0260211	4.32765e-25	17198
BMI	5	cg19526450	142254301	ARHGAP26;ARHGAP26	+	-0.571448	0.0551624	4.49771e-25	17198
BMI	1	cg23507131	159174156	DARC;DARC	-	-0.710064	0.0685443	4.50635e-25	17198
BMI	8	cg20363271	55181528	NA	+	0.460517	0.0444746	4.72621e-25	17198
BMI	19	cg05845141	18120614	ARRDC2;ARRDC2	-	-0.59192	0.0572166	5.20912e-25	17198
BMI	19	cg26286606	19654180	CILP2	-	-0.585368	0.0566178	5.5611e-25	17198
BMI	19	cg07769588	10655622	ATG4D	+	0.450266	0.0435534	5.60059e-25	17198
BMI	7	cg26804423	8201134	ICA1;ICA1;ICA1	+	0.532853	0.051543	5.61326e-25	17198
BMI	12	cg07668757	96636498	ELK3	+	-0.549217	0.0531318	5.68091e-25	17198
BMI	11	cg17588460	118090742	AMICA1;AMICA1	-	0.495673	0.0479924	6.21911e-25	17198
BMI	17	cg27637521	76355202	SOCS3	-	-0.262634	0.0254447	6.64481e-25	17198
BMI	11	cg04926767	62476194	GNG3;BSCL2;BSCL2	-	-0.589438	0.0571148	6.74926e-25	17198
BMI	3	cg12925542	167371084	WDR49;WDR49	+	-0.281815	0.0273076	6.7653e-25	17198
BMI	2	cg12912263	224499970	NA	-	0.42673	0.0413785	7.28483e-25	17198
BMI	3	cg21966631	49749814	RNF123	-	-0.604656	0.0586337	7.31694e-25	17198
BMI	8	cg05630316	56830679	LYN;LYN	-	-0.495766	0.0480801	7.40724e-25	17198
BMI	7	cg14042143	2646782	IQCE;IQCE	-	-0.289875	0.0281155	7.49086e-25	17198
BMI	2	cg04148726	55310710	NA	-	-0.593225	0.0575414	7.5402e-25	17198
BMI	6	cg08342194	31683075	LY6G6E;LY6G6E;LY6G6D	-	0.337695	0.0327601	7.65274e-25	17198
BMI	15	cg11397754	59646585	MYO1E	-	-0.436464	0.0423464	7.74073e-25	17198
BMI	2	cg23649619	98461039	TMEM131	+	0.30373	0.0294764	7.97035e-25	17198
BMI	1	cg22479453	110367354	NA	-	0.714492	0.0693475	8.06079e-25	17198
BMI	2	cg05558930	130915207	SMPD4;SMPD4;SMPD4;SMPD4;SMPD4;SMPD4	+	-0.609386	0.0591728	8.45833e-25	17198
BMI	1	cg06644515	173834831	SNORD47;GAS5;SNORD81;SNORD80;SNORD78;SNORD79	-	0.621192	0.0603227	8.51146e-25	17198
BMI	14	cg24155305	34644885	NA	+	0.429332	0.0416948	8.5803e-25	17198
BMI	9	cg06617876	139652874	LCN8	+	-0.929277	0.0902582	8.69356e-25	17198
BMI	2	cg11523618	169944632	DHRS9;DHRS9;DHRS9;DHRS9	+	0.575616	0.055923	8.94252e-25	17198
BMI	20	cg16504656	43364881	NA	-	-0.328013	0.031873	9.10901e-25	17198
BMI	3	cg16198186	50397341	CYB561D2;TMEM115	-	-0.489745	0.0475967	9.27687e-25	17198
BMI	1	cg18865207	160765919	LY9;LY9	-	0.60396	0.0587109	9.51408e-25	17198
BMI	5	cg11432303	63259058	HTR1A	-	0.405733	0.0394427	9.5502e-25	17198
BMI	1	cg25213452	206630385	SRGAP2;SRGAP2	-	-0.611246	0.0594224	9.56949e-25	17198
BMI	17	cg15138339	40715222	COASY;COASY;COASY;COASY;COASY	+	0.335709	0.0326516	1.00677e-24	17198
BMI	17	cg18171070	40967121	BECN1	-	-0.649677	0.0632097	1.04293e-24	17198
BMI	2	cg00416538	28584002	NA	+	-0.550192	0.0535414	1.06575e-24	17198
BMI	15	cg12644285	93570953	CHD2	+	-0.347167	0.0337953	1.10331e-24	17198
BMI	6	cg23594693	41703970	TFEB;TFEB;TFEB	-	-0.547584	0.0533094	1.11297e-24	17198
BMI	11	cg13784607	47546214	CELF1;CELF1	+	-0.462079	0.044988	1.12055e-24	17198
BMI	3	cg04050646	48936775	SLC25A20	+	-0.598998	0.0583195	1.12254e-24	17198
BMI	2	cg03422256	192757348	NA	-	-0.425524	0.0414377	1.14557e-24	17198
BMI	22	cg04305653	47272422	TBC1D22A	+	0.545076	0.0531065	1.20844e-24	17198
BMI	11	cg16772377	119018927	ABCG4;ABCG4	-	0.487087	0.0474661	1.23403e-24	17198
BMI	1	cg24365837	10509935	APITD1;CORT	+	0.554133	0.0540139	1.26894e-24	17198
BMI	17	cg01818539	33324773	LIG3;LIG3	+	0.366549	0.0357296	1.27028e-24	17198
BMI	3	cg13928868	17064669	PLCL2;PLCL2	-	-0.447137	0.0435889	1.28248e-24	17198
BMI	2	cg11184985	240876710	NA	-	-0.353493	0.0344737	1.33679e-24	17198
BMI	9	cg04382851	96159985	NA	-	-0.445286	0.043432	1.35772e-24	17198
BMI	5	cg06662755	55401577	ANKRD55	+	0.572017	0.0558159	1.41776e-24	17198
BMI	16	cg12918234	22206225	NA	-	-0.530643	0.0517791	1.41895e-24	17198
BMI	6	cg10992736	158036370	ZDHHC14;ZDHHC14	-	-0.361904	0.0353169	1.43181e-24	17198
BMI	17	cg19618279	40715228	COASY;COASY;COASY;COASY;COASY	+	0.425047	0.0414908	1.47623e-24	17198
BMI	12	cg07107699	125205922	NA	-	0.621916	0.0607277	1.52721e-24	17198
BMI	17	cg05778424	55169508	AKAP1	+	0.480834	0.046959	1.55249e-24	17198
BMI	3	cg03333153	127974426	EEFSEC	+	0.650722	0.063574	1.61419e-24	17198
BMI	13	cg01844798	31317247	ALOX5AP;ALOX5AP	+	0.352433	0.0344385	1.64731e-24	17198
BMI	5	cg22590032	180050565	FLT4;FLT4	+	0.601834	0.0588171	1.67095e-24	17198
BMI	8	cg12821435	42398354	SMIM19;SMIM19;SMIM19;SMIM19;SLC20A2	+	0.536764	0.0524763	1.73393e-24	17198
BMI	21	cg09156714	37110991	NA	+	0.36829	0.036009	1.75115e-24	17198
BMI	6	cg06012428	157477204	ARID1B;ARID1B;ARID1B	+	-0.459165	0.0449206	1.86282e-24	17198
BMI	16	cg20073681	4674013	MGRN1;MGRN1;MGRN1;MGRN1;MGRN1	-	0.553447	0.0541627	1.93032e-24	17198
BMI	3	cg18268027	4818913	ITPR1;ITPR1;ITPR1	+	-0.361038	0.0353357	1.94743e-24	17198
BMI	19	cg14565721	38916488	RASGRP4;RASGRP4;RASGRP4;RASGRP4;RASGRP4;RASGRP4;RASGRP4	+	0.646075	0.0632494	2.00107e-24	17198
BMI	1	cg05304729	158800024	MNDA	-	0.341534	0.0334421	2.0432e-24	17198
BMI	1	cg08462276	111735795	DENND2D;DENND2D	-	-0.371696	0.0364127	2.14639e-24	17198
BMI	11	cg10009208	209713	RIC8A;RIC8A	-	0.780678	0.0765064	2.23148e-24	17198
BMI	5	cg04148945	171474738	STK10	-	-0.609063	0.0596974	2.26785e-24	17198
BMI	2	cg19908374	96829849	NA	+	0.375433	0.0368018	2.29211e-24	17198
BMI	7	cg11709495	129649151	NA	-	-0.38857	0.0380982	2.34628e-24	17198
BMI	9	cg04786323	117124991	AKNA	-	-0.686184	0.0673277	2.53262e-24	17198
BMI	7	cg26669717	641028	PRKAR1B;PRKAR1B;PRKAR1B;PRKAR1B;PRKAR1B;PRKAR1B	-	-0.701399	0.068822	2.53806e-24	17198
BMI	2	cg00200230	161992806	TANK;TANK	+	-0.330105	0.0323914	2.5477e-24	17198
BMI	19	cg01044314	2442930	LMNB2	+	0.447093	0.0438759	2.5787e-24	17198
BMI	8	cg06027542	131445333	ASAP1;ASAP1	+	0.372719	0.0365787	2.59015e-24	17198
BMI	1	cg27331548	118083779	NA	+	-0.554402	0.0544269	2.68011e-24	17198
BMI	3	cg03484180	49967517	MON1A;MON1A	+	-0.339537	0.0333656	2.96632e-24	17198
BMI	6	cg00163549	33246185	B3GALT4	+	-0.916959	0.0901149	2.99073e-24	17198
BMI	16	cg07434438	72961899	ZFHX3;ZFHX3	-	-0.534868	0.0525716	3.03191e-24	17198
BMI	1	cg23461285	221691529	NA	-	-0.321327	0.0315914	3.11898e-24	17198
BMI	13	cg07866798	101288489	TMTC4;TMTC4;TMTC4	-	-0.536263	0.0527265	3.14074e-24	17198
BMI	16	cg16417703	57677240	ADGRG1;ADGRG1;ADGRG1;ADGRG1;ADGRG1;ADGRG1;ADGRG1;ADGRG1;ADGRG1;ADGRG1;ADGRG1	-	-0.622555	0.0612191	3.18421e-24	17198
BMI	6	cg00094412	29592854	GABBR1;GABBR1;GABBR1	-	-0.468806	0.0461148	3.29155e-24	17198
BMI	3	cg03055671	172231528	TNFSF10	+	-0.301917	0.029711	3.43744e-24	17198
BMI	17	cg10457997	64796507	PRKCA	+	0.408623	0.0402164	3.47937e-24	17198
BMI	2	cg21020906	105591993	LOC102724691	-	0.475895	0.0468481	3.56373e-24	17198
BMI	11	cg20741479	12768311	TEAD1	-	0.450048	0.0443063	3.58622e-24	17198
BMI	2	cg16289376	127989183	NA	-	0.356559	0.0351056	3.61855e-24	17198
BMI	2	cg06202737	128166279	NA	+	-0.325263	0.032026	3.63882e-24	17198
BMI	12	cg07604036	52077660	SCN8A;SCN8A	+	-0.55417	0.054565	3.64112e-24	17198
BMI	10	cg03827739	75401754	MYOZ1	+	0.603655	0.0594591	3.78184e-24	17198
BMI	1	cg10163895	151712510	NA	-	0.221535	0.0218311	3.9675e-24	17198
Body fat percentage	11	cg00574958	68607622	CPT1A;CPT1A	+	-0.843227	0.0299161	6.54014e-171	17198
Body fat percentage	21	cg06500161	43656587	ABCG1;ABCG1;ABCG1;ABCG1;ABCG1;ABCG1	+	1.31676	0.0501061	2.9043e-149	17198
Body fat percentage	11	cg19758958	62319222	NA	+	-1.42714	0.0548126	1.31872e-146	17198
Body fat percentage	4	cg06690548	139162808	SLC7A11	-	-0.499664	0.0221106	1.88983e-111	17198
Body fat percentage	11	cg05325763	68607719	CPT1A;CPT1A	-	-0.647091	0.0290923	4.44258e-108	17198
Body fat percentage	11	cg17058475	68607737	CPT1A;CPT1A	-	-0.538397	0.0263016	4.98318e-92	17198
Body fat percentage	1	cg14476101	120255992	PHGDH	-	-0.550277	0.0270918	1.17933e-90	17198
Body fat percentage	17	cg11024682	17730094	SREBF1;SREBF1	-	1.12129	0.0552432	1.56623e-90	17198
Body fat percentage	8	cg18353028	65669513	CYP7B1	+	-0.69543	0.0351768	4.92788e-86	17198
Body fat percentage	1	cg17901584	55353706	DHCR24	+	-0.712295	0.0367939	1.29819e-82	17198
Body fat percentage	21	cg27243685	43642366	ABCG1;ABCG1;ABCG1;ABCG1;ABCG1;ABCG1	+	0.824015	0.0429982	5.18561e-81	17198
Body fat percentage	19	cg00840791	16453259	NA	+	-0.301367	0.0158687	1.31939e-79	17198
Body fat percentage	1	cg22699725	207242586	PFKFB2;PFKFB2	+	0.671799	0.0355905	1.12867e-78	17198
Body fat percentage	6	cg18120259	43894639	LOC100132354	+	-0.919984	0.0496326	5.8401e-76	17198
Body fat percentage	1	cg26457483	120256112	PHGDH	+	-0.528839	0.0285592	8.19766e-76	17198
Body fat percentage	2	cg10913394	102137177	NA	+	-0.881316	0.0478939	6.71637e-75	17198
Body fat percentage	6	cg17501210	166970252	RPS6KA2;RPS6KA2	-	-0.588537	0.0322948	1.64345e-73	17198
Body fat percentage	14	cg18871648	74227431	ELMSAN1;ELMSAN1	+	-0.637929	0.0352078	1.07343e-72	17198
Body fat percentage	21	cg16740586	43655919	ABCG1;ABCG1;ABCG1;ABCG1;ABCG1;ABCG1	+	0.77183	0.0426111	1.18613e-72	17198
Body fat percentage	1	cg00683922	207242569	PFKFB2;PFKFB2	+	0.620416	0.0343278	2.42162e-72	17198
Body fat percentage	1	cg21575225	156073485	LMNA	+	-0.878376	0.0490883	5.81174e-71	17198
Body fat percentage	8	cg23204398	126365081	NSMCE2	+	0.58509	0.0333855	3.60157e-68	17198
Body fat percentage	9	cg01270753	101944336	NA	+	-0.55164	0.0315052	4.73084e-68	17198
Body fat percentage	4	cg02786370	2747928	TNIP2;TNIP2;TNIP2	-	-0.552474	0.03156	5.0645e-68	17198
Body fat percentage	12	cg19640090	11975155	ETV6;RNU6-19P	+	-0.983332	0.0570402	4.84551e-66	17198
Body fat percentage	7	cg00626263	5741049	RNF216;RNF216	-	-0.557971	0.0324239	8.15356e-66	17198
Body fat percentage	1	cg22976567	156074182	LMNA	-	-0.785216	0.0461544	2.22334e-64	17198
Body fat percentage	1	cg05603985	2161049	SKI	+	-0.828428	0.0490023	1.33088e-63	17198
Body fat percentage	1	cg17750024	175538621	TNR	-	-0.623588	0.0370133	3.51216e-63	17198
Body fat percentage	13	cg19750657	38935967	UFM1	+	0.610202	0.0366128	7.04969e-62	17198
Body fat percentage	14	cg10919522	74227441	C14orf43;C14orf43	+	-0.643252	0.0387104	1.58645e-61	17198
Body fat percentage	3	cg27086356	170627562	EIF5A2	-	-0.535423	0.0322294	1.69786e-61	17198
Body fat percentage	1	cg02988288	145440445	TXNIP;NBPF20;NBPF10;NBPF10	-	-0.404906	0.0246603	3.99314e-60	17198
Body fat percentage	17	cg11202345	76976057	LGALS3BP;LGALS3BP	+	0.52314	0.0319292	7.03597e-60	17198
Body fat percentage	15	cg11740679	40620160	NA	+	-1.11478	0.068182	1.22723e-59	17198
Body fat percentage	9	cg08673945	20490677	MLLT3;MLLT3	-	-0.775901	0.0477329	5.66778e-59	17198
Body fat percentage	8	cg19741548	74963339	NA	+	0.884978	0.05449	7.09496e-59	17198
Body fat percentage	14	cg07808881	89974621	FOXN3	-	0.717704	0.0442788	1.19169e-58	17198
Body fat percentage	1	cg01787285	2162682	SKI	-	-0.445008	0.0275484	2.87679e-58	17198
Body fat percentage	1	cg03725309	109757585	SARS	+	-0.59731	0.0371425	9.07397e-58	17198
Body fat percentage	8	cg24845774	35718698	NA	-	0.291455	0.0182166	3.33874e-57	17198
Body fat percentage	1	cg09469355	2161886	SKI	-	-0.841789	0.052698	5.00786e-57	17198
Body fat percentage	1	cg19693031	145441552	TXNIP	+	-0.435295	0.0273082	8.53031e-57	17198
Body fat percentage	8	cg05889085	35718561	NA	-	0.31305	0.019693	1.69604e-56	17198
Body fat percentage	14	cg19488267	85763019	NA	+	0.432831	0.0272424	1.93317e-56	17198
Body fat percentage	17	cg00214628	46583511	NA	-	-0.839332	0.0530586	5.7214e-56	17198
Body fat percentage	10	cg12726743	75634848	CAMK2G;CAMK2G;CAMK2G;CAMK2G;CAMK2G;CAMK2G	+	-0.705828	0.0446299	6.07481e-56	17198
Body fat percentage	7	cg17075888	95225339	PDK4	+	-0.533507	0.0338124	1.07824e-55	17198
Body fat percentage	11	cg19120513	102189303	BIRC3;BIRC3	+	-0.805745	0.0510939	1.23212e-55	17198
Body fat percentage	22	cg09349128	50327986	NA	-	-0.756871	0.0483013	5.84814e-55	17198
Body fat percentage	12	cg22513770	98985274	NA	+	1.07166	0.0686268	1.34851e-54	17198
Body fat percentage	2	cg00144816	28498080	BRE;BRE;BRE;BRE;BRE;BRE	+	-0.845373	0.0542487	2.22985e-54	17198
Body fat percentage	1	cg10999423	222461592	NA	-	0.663905	0.0427284	4.49285e-54	17198
Body fat percentage	21	cg10128003	43642166	ABCG1;ABCG1;ABCG1;ABCG1;ABCG1;ABCG1	-	0.648656	0.0417711	5.1578e-54	17198
Body fat percentage	2	cg02841972	10176151	NA	+	-0.670941	0.0432458	6.42084e-54	17198
Body fat percentage	19	cg18608055	1130866	SBNO2;SBNO2	-	-0.818538	0.0528213	8.49389e-54	17198
Body fat percentage	1	cg16246545	120255941	PHGDH	-	-0.51492	0.0334557	4.2504e-53	17198
Body fat percentage	10	cg19572574	63592731	NA	-	-0.616967	0.0402109	8.79828e-53	17198
Body fat percentage	1	cg15730234	101759418	NA	-	-0.578688	0.0379289	3.245e-52	17198
Body fat percentage	7	cg13627479	5741213	RNF216;RNF216	+	-0.563318	0.0370012	5.33092e-52	17198
Body fat percentage	15	cg14051805	39917220	FSIP1	-	-0.383742	0.0253019	1.27326e-51	17198
Body fat percentage	20	cg09409865	33169887	PIGU	-	-0.804821	0.0530704	1.29903e-51	17198
Body fat percentage	3	cg15721584	181326755	SOX2OT	+	0.399294	0.0264959	5.40381e-51	17198
Body fat percentage	19	cg26950531	38704515	DPF1;DPF1;DPF1	+	-0.324145	0.0215732	1.05249e-50	17198
Body fat percentage	11	cg11376147	57261198	SLC43A1	-	-0.775253	0.0518296	2.87527e-50	17198
Body fat percentage	21	cg08309687	35320596	NA	+	-0.493311	0.0330305	4.02582e-50	17198
Body fat percentage	7	cg21489638	130671028	LINC-PINT;LINC-PINT;LINC-PINT;LINC-PINT;LINC-PINT;LINC-PINT;LINC-PINT;LINC-PINT	+	-0.543234	0.0364176	5.26996e-50	17198
Body fat percentage	16	cg08726900	89550474	ANKRD11	-	-0.460333	0.030928	8.55797e-50	17198
Body fat percentage	14	cg23004884	90378209	EFCAB11;EFCAB11;EFCAB11	+	-0.569603	0.0383591	1.42918e-49	17198
Body fat percentage	3	cg10251538	108800886	MORC1	-	-0.577934	0.038932	1.52693e-49	17198
Body fat percentage	14	cg06088069	75895604	JDP2;JDP2;JDP2	+	-0.92136	0.0621892	2.34934e-49	17198
Body fat percentage	11	cg13502023	18354034	GTF2H1;GTF2H1	+	-0.63474	0.0428538	2.47988e-49	17198
Body fat percentage	5	cg21623127	96432134	LIX1	+	-0.52177	0.035263	3.10016e-49	17198
Body fat percentage	9	cg03770138	136009651	RALGDS	+	-0.798971	0.0541465	5.63829e-49	17198
Body fat percentage	1	cg13053471	235147039	NA	-	-0.837463	0.0569774	1.30733e-48	17198
Body fat percentage	22	cg08548559	31686097	PIK3IP1;PIK3IP1	-	-0.352154	0.0240183	2.21827e-48	17198
Body fat percentage	4	cg25358945	100939079	LOC256880	-	0.640544	0.0436878	2.21888e-48	17198
Body fat percentage	1	cg05514927	59523151	LINC01358	-	-0.997375	0.0681576	3.3569e-48	17198
Body fat percentage	2	cg07212401	20059985	NA	+	0.899403	0.06149	3.69174e-48	17198
Body fat percentage	13	cg01218012	50772687	DLEU1	+	-0.859348	0.0587736	3.99877e-48	17198
Body fat percentage	16	cg01243823	50732212	NOD2	-	-0.437925	0.0300211	6.55456e-48	17198
Body fat percentage	15	cg06192883	52554171	MYO5C	-	0.595203	0.0409108	1.14245e-47	17198
Body fat percentage	17	cg24174557	57903544	TMEM49	-	-0.447456	0.0308402	2.03208e-47	17198
Body fat percentage	11	cg00163198	130767760	SNX19;SNX19	-	0.613632	0.042315	2.25763e-47	17198
Body fat percentage	15	cg14377972	99356110	IGF1R;IGF1R	+	-0.479461	0.0330668	2.31475e-47	17198
Body fat percentage	21	cg10969521	36355537	RUNX1	+	-0.422925	0.0291963	2.8406e-47	17198
Body fat percentage	12	cg07214466	104892360	CHST11;CHST11	+	-0.5081	0.0351052	3.37149e-47	17198
Body fat percentage	10	cg25457000	4813681	NA	+	-0.490616	0.0339777	5.51287e-47	17198
Body fat percentage	19	cg16307144	38704933	DPF1;DPF1;DPF1;DPF1	+	-0.454132	0.0315503	1.05716e-46	17198
Body fat percentage	17	cg09832683	15013038	NA	-	0.431628	0.0300164	1.29396e-46	17198
Body fat percentage	9	cg15579927	73404636	TRPM3;TRPM3;TRPM3;TRPM3;TRPM3;TRPM3;TRPM3;TRPM3;TRPM3	+	0.54253	0.037822	2.1443e-46	17198
Body fat percentage	9	cg00442581	130733834	FAM102A	+	-0.542204	0.037807	2.23612e-46	17198
Body fat percentage	16	cg07978331	75046041	ZNRF1	+	-0.687211	0.0479344	2.39693e-46	17198
Body fat percentage	17	cg25178683	76976267	LGALS3BP	-	0.576377	0.0402513	3.05446e-46	17198
Body fat percentage	4	cg15851905	77928471	SEPT11;SEPT11	-	-0.504175	0.0352898	4.86472e-46	17198
Body fat percentage	7	cg22103219	101934892	SH2B2	-	-0.551537	0.0386426	5.92569e-46	17198
Body fat percentage	1	cg26974062	145440734	TXNIP;NBPF20;NBPF10;NBPF10	-	-0.36384	0.0255101	6.84544e-46	17198
Body fat percentage	17	cg07768696	55676682	MSI2;MSI2	+	-0.935901	0.0656379	7.24803e-46	17198
Body fat percentage	10	cg12431339	73992901	ANAPC16;ANAPC16;ANAPC16;ANAPC16;ANAPC16;ANAPC16	+	-0.728674	0.051296	1.53892e-45	17198
Body fat percentage	12	cg00991504	109011364	NA	+	-1.02285	0.0721872	2.55111e-45	17198
Body fat percentage	5	cg14120966	160130250	ATP10B	+	0.547426	0.038726	4.08827e-45	17198
Body fat percentage	1	cg17942763	2163472	SKI	+	-0.850437	0.060265	5.74404e-45	17198
Body fat percentage	7	cg10713220	36640882	AOAH-IT1;AOAH;AOAH;AOAH	+	-0.324597	0.0230368	7.74158e-45	17198
Body fat percentage	1	cg11769062	2162893	SKI	-	-0.427765	0.030372	8.43847e-45	17198
Body fat percentage	17	cg08857797	40927699	VPS25	-	0.638865	0.0454479	1.23247e-44	17198
Body fat percentage	3	cg09831562	181327125	SOX2OT	+	0.348685	0.0248168	1.35361e-44	17198
Body fat percentage	19	cg02711608	47287964	SLC1A5;SLC1A5;SLC1A5;SLC1A5	+	-0.555977	0.0396639	2.14937e-44	17198
Body fat percentage	1	cg23257987	221862794	NA	-	-0.485407	0.034665	2.62692e-44	17198
Body fat percentage	17	cg14870271	76976010	LGALS3BP;LGALS3BP	+	0.578242	0.041309	2.81e-44	17198
Body fat percentage	2	cg09019636	62964766	EHBP1;EHBP1;EHBP1;EHBP1	+	-0.648888	0.0463644	2.91076e-44	17198
Body fat percentage	15	cg13081433	40617363	INAFM2;INAFM2	-	-0.703394	0.0502809	3.17037e-44	17198
Body fat percentage	17	cg18181703	76354621	SOCS3	-	-0.573951	0.0411464	5.54427e-44	17198
Body fat percentage	9	cg05241923	136010810	RALGDS	+	-0.601669	0.0431541	6.08188e-44	17198
Body fat percentage	15	cg04847110	40620444	NA	+	-0.769513	0.0552226	6.75631e-44	17198
Body fat percentage	2	cg07995927	161995135	TANK;TANK	-	-0.460598	0.0330887	8.27502e-44	17198
Body fat percentage	17	cg19016694	80821826	TBCD	+	-0.794056	0.0570486	8.40846e-44	17198
Body fat percentage	2	cg17214023	10176748	NA	-	-0.730046	0.0524519	8.47194e-44	17198
Body fat percentage	21	cg22652934	36180035	RUNX1;RUNX1	+	-0.469326	0.0337394	9.46852e-44	17198
Body fat percentage	13	cg18793412	38989650	NA	-	0.349667	0.0251862	1.37598e-43	17198
Body fat percentage	17	cg04927537	76976091	LGALS3BP	-	0.411806	0.0297439	2.33108e-43	17198
Body fat percentage	11	cg15885703	118094830	AMICA1;AMICA1	-	0.402735	0.029131	3.07147e-43	17198
Body fat percentage	1	cg08884752	2162001	SKI	-	-0.71935	0.052045	3.21278e-43	17198
Body fat percentage	1	cg01995927	24257839	NA	+	0.644833	0.0466621	3.32581e-43	17198
Body fat percentage	17	cg11047325	76354934	SOCS3	-	-0.313435	0.0227015	3.94351e-43	17198
Body fat percentage	6	cg13123009	31681882	LY6G6E;LY6G6D;LY6G6E	-	0.662084	0.0479572	4.00087e-43	17198
Body fat percentage	7	cg01116541	139948872	NA	-	-0.657729	0.04765	4.13506e-43	17198
Body fat percentage	17	cg03078551	41656298	NA	+	-0.508428	0.0368447	4.37587e-43	17198
Body fat percentage	4	cg19541622	56180	ZNF718;ZNF595;ZNF595;ZNF595;ZNF595;ZNF718;ZNF718	-	0.44039	0.031996	7.09533e-43	17198
Body fat percentage	17	cg13274938	38493822	RARA;RARA;RARA	+	0.790862	0.0575386	9.20505e-43	17198
Body fat percentage	8	cg19589396	103937374	NA	+	-0.505972	0.0368147	9.34952e-43	17198
Body fat percentage	6	cg13500852	15505460	JARID2	-	-0.654189	0.0476737	1.25479e-42	17198
Body fat percentage	12	cg26402346	101864876	NA	-	0.463266	0.0337721	1.33911e-42	17198
Body fat percentage	12	cg09584249	26425003	NA	+	-0.666817	0.048692	1.82807e-42	17198
Body fat percentage	2	cg02398240	128256334	IWS1	-	-0.57083	0.0418948	4.68493e-42	17198
Body fat percentage	9	cg14649449	72660082	MAMDC2	-	-0.694168	0.0510174	6.0475e-42	17198
Body fat percentage	6	cg23850913	15505452	JARID2	-	-0.419178	0.0308692	8.74555e-42	17198
Body fat percentage	21	cg02233071	36181046	RUNX1;RUNX1	+	-0.403266	0.0297038	9.09785e-42	17198
Body fat percentage	7	cg21429551	30635762	GARS	+	-0.275101	0.0202736	9.97624e-42	17198
Body fat percentage	17	cg01597398	40250727	NA	+	-0.840545	0.0619915	1.14805e-41	17198
Body fat percentage	17	cg23841748	4477149	NA	-	-0.587187	0.043339	1.3198e-41	17198
Body fat percentage	2	cg19373099	210008092	NA	+	0.33386	0.0246452	1.35613e-41	17198
Body fat percentage	11	cg00733441	119189717	NA	-	0.74665	0.0551547	1.53723e-41	17198
Body fat percentage	15	cg07728579	83475013	FSD2	-	0.557287	0.0414436	5.18012e-41	17198
Body fat percentage	1	cg09702859	198901839	MIR181A1HG	-	0.258651	0.019238	5.32567e-41	17198
Body fat percentage	5	cg10110288	55274030	IL6ST;IL6ST;IL6ST;IL6ST	+	0.625186	0.0465467	6.37226e-41	17198
Body fat percentage	1	cg23466388	61890179	NFIA;NFIA;NFIA;NFIA	-	0.640909	0.0477628	7.55911e-41	17198
Body fat percentage	9	cg08440485	5892542	MLANA;MLANA	+	-0.508567	0.0379392	9.08887e-41	17198
Body fat percentage	3	cg19432791	45894556	LZTFL1;LZTFL1	-	0.447658	0.0335895	2.54574e-40	17198
Body fat percentage	12	cg10601624	6404377	NA	+	-0.733457	0.0550767	2.92008e-40	17198
Body fat percentage	1	cg07328569	61524438	NA	+	-0.557972	0.0419253	3.25874e-40	17198
Body fat percentage	6	cg07821355	116706621	DSE;DSE	+	-0.751479	0.0565535	4.29123e-40	17198
Body fat percentage	1	cg15564619	2163437	SKI	-	-0.531262	0.0400068	4.8104e-40	17198
Body fat percentage	2	cg20788426	219194421	PNKD;CATIP-AS2;PNKD	+	-0.687124	0.0518605	7.1325e-40	17198
Body fat percentage	1	cg18391344	198902062	MIR181A1HG	-	0.244602	0.0184801	8.52459e-40	17198
Body fat percentage	3	cg15546194	137800724	DZIP1L;DZIP1L	+	0.753914	0.0570563	1.14546e-39	17198
Body fat percentage	21	cg12919873	38929815	NA	+	-0.364727	0.027647	1.51384e-39	17198
Body fat percentage	2	cg15910252	28904192	NA	+	-0.430221	0.0326266	1.63919e-39	17198
Body fat percentage	5	cg17680767	73623208	NA	-	-0.539717	0.0410715	2.96815e-39	17198
Body fat percentage	9	cg00514596	130534101	SH2D3C;SH2D3C;SH2D3C	+	-0.757378	0.0576893	3.48925e-39	17198
Body fat percentage	1	cg09554443	167487762	CD247;CD247;CD247;CD247	+	-0.525987	0.0400668	3.52692e-39	17198
Body fat percentage	11	cg12729894	1774378	HCCA2;CTSD	-	-0.629778	0.0479987	3.86403e-39	17198
Body fat percentage	10	cg07031236	73983766	ANAPC16;ANAPC16;ANAPC16;ANAPC16;ANAPC16;ANAPC16	-	0.578418	0.0440967	4.05518e-39	17198
Body fat percentage	11	cg17061862	9590431	NA	+	-0.403654	0.0307976	4.64555e-39	17198
Body fat percentage	6	cg20052079	15504923	JARID2	+	-0.482689	0.036829	4.67281e-39	17198
Body fat percentage	10	cg07504977	102131012	NA	-	0.507701	0.0388072	6.3526e-39	17198
Body fat percentage	10	cg26033520	74004071	NA	+	0.38863	0.0297299	7.29282e-39	17198
Body fat percentage	8	cg13518625	29522838	NA	+	-0.313204	0.0239813	8.49435e-39	17198
Body fat percentage	3	cg25922935	156747491	LEKR1	+	0.485328	0.0372282	1.15674e-38	17198
Body fat percentage	2	cg18097518	36932700	VIT;VIT;VIT;VIT;VIT	+	0.468479	0.0359763	1.39972e-38	17198
Body fat percentage	17	cg19957386	47836122	FAM117A	-	-0.58436	0.0448812	1.43129e-38	17198
Body fat percentage	15	cg05219896	70492278	NA	+	-0.620427	0.0478128	2.52884e-38	17198
Body fat percentage	6	cg12947261	156349624	NA	-	-0.446081	0.0343782	2.54451e-38	17198
Body fat percentage	7	cg22413912	2255758	MAD1L1;MAD1L1;MAD1L1;MAD1L1;MAD1L1	-	-0.737463	0.0568521	2.68337e-38	17198
Body fat percentage	11	cg22143324	44618358	CD82;CD82	+	-0.905198	0.0698526	3.17002e-38	17198
Body fat percentage	5	cg20710777	110411740	TSLP;TSLP	-	-0.361625	0.0279303	3.66658e-38	17198
Body fat percentage	6	cg03982376	149806659	ZC3H12D	+	-0.405797	0.0313685	4.22453e-38	17198
Body fat percentage	6	cg00857282	16130727	MYLIP	-	0.289365	0.0223837	4.74008e-38	17198
Body fat percentage	17	cg02650017	47301614	PHOSPHO1;PHOSPHO1	+	-0.431239	0.0333833	5.37076e-38	17198
Body fat percentage	20	cg03218374	896981	ANGPT4	+	0.441478	0.0341848	5.60682e-38	17198
Body fat percentage	11	cg14262884	43757533	HSD17B12	-	-0.527107	0.0408345	6.06259e-38	17198
Body fat percentage	14	cg06943635	73695341	NA	+	-0.653602	0.050718	7.98177e-38	17198
Body fat percentage	1	cg12547807	9473751	NA	+	-0.552854	0.0429014	8.0191e-38	17198
Body fat percentage	12	cg16763552	12185414	NA	+	-0.672607	0.0522395	9.25208e-38	17198
Body fat percentage	7	cg20233834	50189155	C7orf72	-	-0.468914	0.0364805	1.22117e-37	17198
Body fat percentage	8	cg20907614	29914963	NA	+	-0.451064	0.0351049	1.29832e-37	17198
Body fat percentage	17	cg04161365	27230393	DHRS13	+	-1.00676	0.0784969	1.75399e-37	17198
Body fat percentage	5	cg20740133	106792666	EFNA5	-	0.536874	0.0419038	2.08278e-37	17198
Body fat percentage	5	cg06975262	171805000	SH3PXD2B;SH3PXD2B	-	-0.667838	0.0522194	2.79182e-37	17198
Body fat percentage	1	cg24795795	171449338	NA	-	0.400488	0.0313181	2.84021e-37	17198
Body fat percentage	2	cg05157335	231746728	NA	-	-0.340723	0.0267036	4.07284e-37	17198
Body fat percentage	9	cg00622905	137283224	RXRA;RXRA	+	-0.669985	0.0525402	4.48404e-37	17198
Body fat percentage	7	cg20782117	95865631	SLC25A13;SLC25A13;SLC25A13	-	-0.557272	0.043715	4.71879e-37	17198
Body fat percentage	4	cg23248055	56185	ZNF718;ZNF595;ZNF595;ZNF595;ZNF595;ZNF718;ZNF718	-	0.424383	0.0333196	5.43356e-37	17198
Body fat percentage	16	cg06207201	50701535	SNX20;SNX20	+	-0.699216	0.0549563	6.45678e-37	17198
Body fat percentage	1	cg10429891	27963618	NA	+	-0.803355	0.0631652	6.86263e-37	17198
Body fat percentage	7	cg00420390	2256023	MAD1L1;MAD1L1;MAD1L1;MAD1L1;MAD1L1	+	-0.436069	0.0342892	6.94355e-37	17198
Body fat percentage	2	cg10541774	137068792	NA	-	-0.319864	0.0251895	8.84532e-37	17198
Body fat percentage	12	cg19918116	124326760	DNAH10	+	-0.76418	0.0603104	1.25262e-36	17198
Body fat percentage	7	cg19390658	30636176	GARS	+	-0.28961	0.0228618	1.29946e-36	17198
Body fat percentage	12	cg05671603	26424987	NA	-	-0.525935	0.0416672	2.3087e-36	17198
Body fat percentage	11	cg27645777	131056072	NA	+	-0.913375	0.0724778	2.97401e-36	17198
Body fat percentage	10	cg01711619	122395671	MIR5694	-	0.607076	0.0481746	2.99446e-36	17198
Body fat percentage	17	cg26651978	76965407	NA	-	-0.756252	0.0600177	3.03669e-36	17198
Body fat percentage	3	cg09495478	44938102	TGM4	+	0.741761	0.0590434	4.86008e-36	17198
Body fat percentage	11	cg02157636	68476835	MTL5	+	-0.815618	0.0650981	7.42953e-36	17198
Body fat percentage	1	cg03856144	7705567	CAMTA1	-	-0.693924	0.055439	8.64867e-36	17198
Body fat percentage	3	cg15054595	49910483	NA	-	-0.599704	0.0479189	8.85708e-36	17198
Body fat percentage	11	cg09737197	68607675	CPT1A;CPT1A	+	-0.366697	0.0293067	9.14943e-36	17198
Body fat percentage	10	cg00199799	130894873	NA	+	-0.377473	0.0301784	9.65951e-36	17198
Body fat percentage	9	cg12673638	134102723	NUP214	+	-0.881053	0.0705247	1.16745e-35	17198
Body fat percentage	12	cg22770861	123956152	RILPL1;SNRNP35	-	-1.21219	0.0971784	1.47892e-35	17198
Body fat percentage	16	cg17868815	81476731	NA	+	0.740252	0.0593976	1.69946e-35	17198
Body fat percentage	5	cg06269415	112602827	MCC;MCC	-	0.658401	0.0528504	1.80469e-35	17198
Body fat percentage	18	cg00205076	683501	ENOSF1;ENOSF1;ENOSF1	+	-0.460059	0.0369707	2.14587e-35	17198
Body fat percentage	1	cg13222915	184598594	NA	-	-0.760551	0.061125	2.18141e-35	17198
Body fat percentage	18	cg07390844	72935911	TSHZ1;TSHZ1	-	0.461481	0.0371235	2.51829e-35	17198
Body fat percentage	17	cg02329670	6921400	MIR497;MIR195	+	-0.750342	0.0603629	2.53318e-35	17198
Body fat percentage	2	cg25834802	101791845	NA	+	-0.481738	0.0387583	2.57185e-35	17198
Body fat percentage	5	cg23425831	127538164	NA	+	-0.891105	0.0717293	2.77465e-35	17198
Body fat percentage	3	cg07133321	45607976	NA	-	0.587754	0.0474049	3.76144e-35	17198
Body fat percentage	8	cg16990252	19963288	NA	-	-0.429336	0.034659	4.31571e-35	17198
Body fat percentage	3	cg26038971	14185774	NA	-	-0.39503	0.0319214	5.02701e-35	17198
Body fat percentage	16	cg07263052	87808673	LOC102724467	+	0.342554	0.0276913	5.32325e-35	17198
Body fat percentage	16	cg07587674	90100568	GAS8;GAS8;GAS8;GAS8	+	-0.709736	0.057385	5.49032e-35	17198
Body fat percentage	2	cg19017142	64431245	NA	-	-0.43788	0.0354364	6.30136e-35	17198
Body fat percentage	6	cg10975897	15504844	JARID2	+	-0.539258	0.0436546	6.61588e-35	17198
Body fat percentage	13	cg11430223	42232607	VWA8	-	-0.701124	0.0567648	6.7358e-35	17198
Body fat percentage	12	cg06559575	53490352	IGFBP6	-	-0.628851	0.0509636	7.82423e-35	17198
Body fat percentage	1	cg25217710	156609523	NA	-	0.831179	0.067427	9.08297e-35	17198
Body fat percentage	20	cg11614585	897050	ANGPT4	-	0.784824	0.0636723	9.20846e-35	17198
Body fat percentage	15	cg02119938	78505051	ACSBG1	+	-0.235233	0.0190907	9.68586e-35	17198
Body fat percentage	21	cg25705792	35320017	LINC00649;LINC00649	-	-0.598486	0.0485885	1.0226e-34	17198
Body fat percentage	2	cg27216853	10205672	CYS1	+	0.602987	0.0489637	1.05427e-34	17198
Body fat percentage	7	cg00277397	71800412	CALN1;CALN1	-	-0.461868	0.0375445	1.2381e-34	17198
Body fat percentage	11	cg27652459	46709238	ARHGAP1	-	-0.574599	0.046804	1.68572e-34	17198
Body fat percentage	14	cg20184330	74228393	ELMSAN1;ELMSAN1	+	-0.598424	0.0487473	1.6997e-34	17198
Body fat percentage	16	cg06946797	11422409	NA	+	-0.420106	0.0342457	1.88868e-34	17198
Body fat percentage	6	cg03173502	15505345	JARID2	-	-0.308917	0.0251907	1.99108e-34	17198
Body fat percentage	16	cg22679812	70626213	IL34;IL34	-	0.888034	0.0725045	2.39577e-34	17198
Body fat percentage	7	cg26080684	72775853	NA	+	0.427734	0.0349884	3.17113e-34	17198
Body fat percentage	3	cg23546566	159601363	SCHIP1;IQCJ-SCHIP1;IQCJ-SCHIP1;SCHIP1;SCHIP1;SCHIP1	-	-0.720352	0.059048	4.33179e-34	17198
Body fat percentage	9	cg09080576	134554089	RAPGEF1;RAPGEF1;RAPGEF1	-	-0.354603	0.0290703	4.4016e-34	17198
Body fat percentage	3	cg10587886	8361835	LMCD1-AS1	+	-0.310193	0.0254317	4.45694e-34	17198
Body fat percentage	12	cg22351187	52586089	KRT80;KRT80	+	-0.46187	0.0379169	5.41402e-34	17198
Body fat percentage	4	cg27108109	57524204	HOPX;HOPX;HOPX	+	-0.58977	0.048423	5.51715e-34	17198
Body fat percentage	4	cg18152558	75956216	PARM1	+	0.315624	0.0259402	6.3956e-34	17198
Body fat percentage	21	cg05538032	43681915	ABCG1;ABCG1;ABCG1;ABCG1;ABCG1;ABCG1	+	0.59749	0.0491157	6.58853e-34	17198
Body fat percentage	11	cg25212397	102184373	NA	-	-0.333342	0.02741	6.8823e-34	17198
Body fat percentage	5	cg05351692	55884362	C5orf67	+	-0.751319	0.0618101	7.40757e-34	17198
Body fat percentage	12	cg06547285	47630263	FAM113B	-	-0.550573	0.045303	7.60403e-34	17198
Body fat percentage	8	cg04492909	102166926	NA	+	0.599053	0.0493722	9.65925e-34	17198
Body fat percentage	11	cg16219649	68714011	NA	+	-0.691757	0.0570238	9.94152e-34	17198
Body fat percentage	19	cg26470501	45252955	BCL3	+	-0.572385	0.0471838	9.94675e-34	17198
Body fat percentage	1	cg20849150	59522993	NA	+	-0.722419	0.0596257	1.19384e-33	17198
Body fat percentage	1	cg16594806	59473943	NA	-	-0.490744	0.0405329	1.32479e-33	17198
Body fat percentage	17	cg21668652	55749538	MSI2	-	-0.448879	0.0370942	1.42802e-33	17198
Body fat percentage	21	cg24843790	44727494	NA	+	-0.544796	0.0450344	1.49363e-33	17198
Body fat percentage	19	cg17585440	2052181	MKNK2;MKNK2	-	-0.910338	0.0753175	1.69907e-33	17198
Body fat percentage	1	cg15896207	227151807	ADCK3	+	0.593	0.0490859	1.82235e-33	17198
Body fat percentage	19	cg02370334	17955786	JAK3	+	-0.429752	0.035613	2.14652e-33	17198
Body fat percentage	7	cg03068497	30635838	GARS	-	-0.270293	0.0224021	2.1919e-33	17198
Body fat percentage	16	cg24382141	67944348	PSKH1	-	-0.595399	0.0493818	2.42784e-33	17198
Body fat percentage	19	cg00994936	1423902	DAZAP1;DAZAP1	-	0.442387	0.0367325	2.85899e-33	17198
Body fat percentage	1	cg21149269	25324171	NA	+	-0.421136	0.0349961	3.21152e-33	17198
Body fat percentage	10	cg22488718	30876912	NA	+	-0.709605	0.058975	3.26975e-33	17198
Body fat percentage	10	cg25883477	28310391	NA	-	-0.5484	0.0455883	3.38582e-33	17198
Body fat percentage	11	cg24127477	69044776	NA	+	0.627154	0.0521496	3.52432e-33	17198
Body fat percentage	11	cg08403095	15664034	LOC102724957	-	0.376791	0.0314021	4.88107e-33	17198
Body fat percentage	14	cg04465408	95986678	NA	+	-0.766004	0.0638944	5.5217e-33	17198
Body fat percentage	9	cg15659943	107631656	ABCA1	+	0.667485	0.0556846	5.63719e-33	17198
Body fat percentage	5	cg19622345	161923051	NA	-	0.395021	0.0329613	5.80716e-33	17198
Body fat percentage	3	cg05746809	141131788	ZBTB38	+	-0.60558	0.0505631	6.36644e-33	17198
Body fat percentage	3	cg18098839	167742700	GOLIM4	-	-0.387388	0.0323593	6.77805e-33	17198
Body fat percentage	17	cg19748455	76274856	LOC100996291	-	-0.421158	0.0351821	6.8315e-33	17198
Body fat percentage	11	cg04104358	12180973	MICAL2;MICAL2;MICAL2;MICAL2;MICAL2	-	0.474682	0.0396586	6.9647e-33	17198
Body fat percentage	3	cg23032421	3152038	IL5RA;IL5RA;IL5RA;IL5RA;IL5RA;IL5RA;IL5RA;IL5RA;IL5RA;IL5RA;IL5RA;IL5RA	+	-0.57531	0.0481238	8.27257e-33	17198
Body fat percentage	7	cg17871993	65673056	TPST1	-	0.601112	0.0503079	8.90087e-33	17198
Body fat percentage	16	cg09063556	66653795	CMTM4;CMTM4	-	0.553304	0.0464062	1.20754e-32	17198
Body fat percentage	7	cg03619256	105515219	ATXN7L1;ATXN7L1	-	-0.607106	0.0509526	1.32713e-32	17198
Body fat percentage	1	cg04625834	45273055	BTBD19;TCTEX1D4	-	-0.663724	0.055716	1.36747e-32	17198
Body fat percentage	2	cg11827101	8468422	NA	-	-0.734186	0.0616762	1.51705e-32	17198
Body fat percentage	14	cg16398761	74220238	C14orf43;C14orf43	+	-0.345128	0.0290096	1.64567e-32	17198
Body fat percentage	8	cg07960624	119208486	SAMD12	-	-0.378224	0.0318077	1.76904e-32	17198
Body fat percentage	2	cg13413819	43191888	NA	-	-0.645364	0.0543142	1.96608e-32	17198
Body fat percentage	10	cg04339570	100074395	NA	-	-0.641164	0.0540147	2.26396e-32	17198
Body fat percentage	4	cg10438589	14531493	NA	+	0.433637	0.0365648	2.57187e-32	17198
Body fat percentage	3	cg08926477	171918983	FNDC3B;FNDC3B	+	-0.406958	0.0343352	2.79123e-32	17198
Body fat percentage	1	cg18881264	42201374	HIVEP3;HIVEP3	-	-0.830392	0.0701072	3.06415e-32	17198
Body fat percentage	16	cg16462073	28995843	SPNS1;LAT;LAT;LAT;SPNS1;SPNS1;LAT;SPNS1;SPNS1	-	-0.711732	0.0601033	3.1674e-32	17198
Body fat percentage	14	cg04369622	67119468	GPHN;GPHN	+	0.435577	0.0368076	3.47816e-32	17198
Body fat percentage	19	cg12170787	1130965	SBNO2;SBNO2	-	-0.719259	0.0608089	3.72033e-32	17198
Body fat percentage	8	cg02715788	119974400	NA	+	-0.567236	0.047969	3.86158e-32	17198
Body fat percentage	11	cg17391692	62402292	GANAB;GANAB;GANAB;GANAB;GANAB;GANAB;GANAB;GANAB;GANAB;GANAB	+	-0.496897	0.042034	4.03489e-32	17198
Body fat percentage	6	cg03957124	37016869	NA	+	-0.727616	0.061576	4.26849e-32	17198
Body fat percentage	7	cg14578060	76434789	NA	+	-0.389045	0.0329304	4.39151e-32	17198
Body fat percentage	19	cg16655795	42897238	NA	-	0.685379	0.0580619	4.93403e-32	17198
Body fat percentage	11	cg06178669	63334608	NA	+	-0.302698	0.0256613	5.44641e-32	17198
Body fat percentage	20	cg26326160	41921081	NA	-	0.395143	0.0335044	5.58486e-32	17198
Body fat percentage	17	cg00534502	80822180	TBCD	+	-0.652438	0.0553692	6.30934e-32	17198
Body fat percentage	8	cg01198738	121597619	SNTB1	-	-0.386696	0.0328307	6.6861e-32	17198
Body fat percentage	11	cg10927968	1807333	NA	+	0.373215	0.0317156	7.60132e-32	17198
Body fat percentage	1	cg16704920	2169407	SKI	-	-0.704834	0.059902	7.70146e-32	17198
Body fat percentage	11	cg08110170	72474129	STARD10	-	-0.352877	0.0299904	7.71256e-32	17198
Body fat percentage	14	cg00431146	102532653	NA	-	-0.936683	0.079651	8.32461e-32	17198
Body fat percentage	10	cg16733226	12447269	CAMK1D;CAMK1D	+	-0.235413	0.0200593	1.1028e-31	17198
Body fat percentage	1	cg04516337	112942287	CTTNBP2NL	+	-0.747475	0.0637017	1.12752e-31	17198
Body fat percentage	1	cg21131989	88319865	NA	+	-0.525676	0.0448141	1.1797e-31	17198
Body fat percentage	10	cg04852330	97723252	ENTPD1-AS1	+	0.691537	0.0589699	1.22438e-31	17198
Body fat percentage	18	cg22675726	3179889	MYOM1;MYOM1	+	0.380572	0.0324698	1.31615e-31	17198
Body fat percentage	16	cg16625765	29838413	MVP;MVP	+	0.58151	0.0496155	1.32328e-31	17198
Body fat percentage	17	cg07858756	9273972	STX8;STX8	-	-0.654443	0.0558807	1.46833e-31	17198
Body fat percentage	4	cg12769615	95653156	NA	-	0.438864	0.0374865	1.54226e-31	17198
Body fat percentage	12	cg16734615	64477193	SRGAP1	-	0.461526	0.0394627	1.77462e-31	17198
Body fat percentage	5	cg08542560	14671841	OTULIN	-	-0.413047	0.035362	2.10725e-31	17198
Body fat percentage	22	cg20897301	36725023	MYH9	-	-0.646651	0.0553626	2.11307e-31	17198
Body fat percentage	16	cg03746015	11141000	CLEC16A	+	-0.271882	0.0232802	2.15345e-31	17198
Body fat percentage	1	cg01000850	209941843	TRAF3IP3;TRAF3IP3;TRAF3IP3;TRAF3IP3	+	-0.377052	0.0323193	2.48294e-31	17198
Body fat percentage	1	cg06525611	70395527	LRRC7	-	0.456673	0.0391505	2.53904e-31	17198
Body fat percentage	1	cg07999371	26847004	NA	-	0.827767	0.0709646	2.54034e-31	17198
Body fat percentage	20	cg15833511	35256798	SLA2;SLA2	+	0.505748	0.0433826	2.74469e-31	17198
Body fat percentage	3	cg21506763	38060329	PLCD1;PLCD1;PLCD1	-	0.646919	0.0555778	3.3841e-31	17198
Body fat percentage	3	cg07391913	56818298	ARHGEF3;ARHGEF3	+	-0.324553	0.0278923	3.54336e-31	17198
Body fat percentage	3	cg16315329	50648706	CISH;MAPKAPK3;CISH	-	-0.468457	0.0402914	3.94236e-31	17198
Body fat percentage	6	cg12716379	158388427	NA	+	-0.54431	0.0468483	4.33491e-31	17198
Body fat percentage	19	cg22304262	47287778	SLC1A5;SLC1A5;SLC1A5	+	-0.414223	0.0356701	4.64669e-31	17198
Body fat percentage	7	cg16640730	133662918	EXOC4	-	0.634116	0.0546126	4.72446e-31	17198
Body fat percentage	16	cg00549876	85890442	NA	+	0.634204	0.0546263	4.79575e-31	17198
Body fat percentage	10	cg11744787	45748876	NA	+	-0.718658	0.0619047	4.8393e-31	17198
Body fat percentage	15	cg10381071	70391035	TLE3;TLE3;TLE3	-	-0.325444	0.0280433	5.0705e-31	17198
Body fat percentage	17	cg19202384	79894511	PYCR1;PYCR1	-	-0.55568	0.0479427	6.00349e-31	17198
Body fat percentage	12	cg27080917	11978350	ETV6;RNU6-19P	+	-0.429223	0.0370778	7.07886e-31	17198
Body fat percentage	1	cg15776315	168341908	NA	+	0.486216	0.0420256	7.65222e-31	17198
Body fat percentage	3	cg23655939	187454477	BCL6;BCL6	-	-0.854025	0.0738916	8.76281e-31	17198
Body fat percentage	3	cg15934140	4873433	ITPR1;ITPR1;ITPR1	+	-0.486914	0.0421404	9.09817e-31	17198
Body fat percentage	2	cg24166814	56067277	NA	+	0.403616	0.034938	9.33425e-31	17198
Body fat percentage	12	cg24505802	120308482	CIT;CIT	-	-0.845593	0.0732051	9.47784e-31	17198
Body fat percentage	10	cg23761815	73083123	SLC29A3	+	0.57076	0.0494138	9.52033e-31	17198
Body fat percentage	11	cg07136133	36422377	PRR5L;PRR5L;PRR5L;PRR5L	+	-0.446769	0.0387197	1.09461e-30	17198
Body fat percentage	5	cg07190151	58338574	PDE4D;PDE4D;PDE4D;PDE4D;PDE4D;PDE4D	-	-0.671227	0.0581809	1.11539e-30	17198
Body fat percentage	4	cg00741986	2748332	TNIP2;TNIP2	-	-0.612288	0.0530768	1.12835e-30	17198
Body fat percentage	15	cg14798967	48874772	FBN1	+	-0.481292	0.0417315	1.16577e-30	17198
Body fat percentage	2	cg01243072	43398171	NA	+	-0.426775	0.037016	1.2153e-30	17198
Body fat percentage	6	cg08148645	52355118	EFHC1;EFHC1;EFHC1	+	0.507243	0.0440182	1.30204e-30	17198
Body fat percentage	10	cg00498869	30736295	MAP3K8;MAP3K8	+	0.539928	0.0469139	1.53967e-30	17198
Body fat percentage	5	cg26403843	158634085	RNF145	-	0.269385	0.0234172	1.63412e-30	17198
Body fat percentage	11	cg09644779	72859640	NA	+	-0.501286	0.04361	1.81234e-30	17198
Body fat percentage	12	cg15001240	27615408	NA	-	-0.532567	0.0463449	1.8837e-30	17198
Body fat percentage	1	cg10397932	2166155	SKI	+	-0.42526	0.0370089	1.89737e-30	17198
Body fat percentage	2	cg05413285	151537993	NA	+	0.474849	0.0413455	2.02889e-30	17198
Body fat percentage	20	cg17792970	49125445	PTPN1;PTPN1	+	0.693123	0.060356	2.05205e-30	17198
Body fat percentage	9	cg08792700	86911279	SLC28A3;SLC28A3;SLC28A3	-	-0.31218	0.0271852	2.06331e-30	17198
Body fat percentage	5	cg11346550	96149902	ERAP1	+	-0.531769	0.0463178	2.12475e-30	17198
Body fat percentage	15	cg09897881	86195808	AKAP13;AKAP13;AKAP13	+	-0.494226	0.0431002	2.49449e-30	17198
Body fat percentage	7	cg19968134	128454628	CCDC136;CCDC136	+	-0.733229	0.0639704	2.63872e-30	17198
Body fat percentage	3	cg25858982	153091368	NA	+	-0.529171	0.046185	2.77399e-30	17198
Body fat percentage	9	cg08451817	72660665	MAMDC2;MAMDC2	-	-0.76723	0.0669997	2.98471e-30	17198
Body fat percentage	3	cg03226083	13287525	NA	-	-0.55139	0.0481795	3.22412e-30	17198
Body fat percentage	7	cg03358113	2253070	MAD1L1;MAD1L1;MAD1L1	-	-0.628172	0.0549285	3.54655e-30	17198
Body fat percentage	12	cg20722088	89742886	DUSP6;DUSP6	+	0.296406	0.0259284	3.73271e-30	17198
Body fat percentage	22	cg01373461	25516157	KIAA1671	+	1.03681	0.0907007	3.75846e-30	17198
Body fat percentage	7	cg11913482	31036170	NA	+	-0.522052	0.0457622	4.89684e-30	17198
Body fat percentage	1	cg20378147	32050627	TINAGL1;TINAGL1;TINAGL1;TINAGL1;TINAGL1;TINAGL1	-	0.316879	0.0277903	5.21064e-30	17198
Body fat percentage	7	cg04816311	1066650	C7orf50;C7orf50;C7orf50	+	0.375603	0.0329738	5.94287e-30	17198
Body fat percentage	19	cg18745507	10415557	ZGLP1	-	-0.616334	0.0541148	6.04971e-30	17198
Body fat percentage	16	cg03699843	50701064	SNX20;SNX20	-	-0.472541	0.0415564	7.45156e-30	17198
Body fat percentage	14	cg27102892	75791837	NA	+	0.658557	0.0579237	7.59619e-30	17198
Body fat percentage	15	cg16519100	83869266	HDGFRP3	-	-0.361959	0.0318457	7.89255e-30	17198
Body fat percentage	1	cg17822325	31896462	SERINC2	-	0.39363	0.0346353	7.98549e-30	17198
Body fat percentage	5	cg16151960	133890280	PHF15	+	-0.791094	0.0696677	8.92075e-30	17198
Body fat percentage	17	cg24069072	75281339	SEPT9;SEPT9	-	-0.710942	0.0626484	9.67158e-30	17198
Body fat percentage	12	cg11659107	26425040	NA	-	-0.429537	0.0378593	9.95202e-30	17198
Body fat percentage	1	cg04762199	181048756	NA	+	0.497363	0.0438567	1.05282e-29	17198
Body fat percentage	12	cg05293861	4262708	NA	+	-0.363692	0.0320939	1.15983e-29	17198
Body fat percentage	6	cg02216363	6277857	F13A1	-	-0.502832	0.0443746	1.16754e-29	17198
Body fat percentage	7	cg01975495	100779017	SERPINE1;SERPINE1	-	0.367725	0.0324596	1.20571e-29	17198
Body fat percentage	1	cg17971578	36852463	STK40	-	-0.755688	0.0667662	1.35437e-29	17198
Body fat percentage	14	cg07200410	35885344	NA	+	-0.434471	0.0383966	1.40213e-29	17198
Body fat percentage	11	cg17486446	2986575	SNORA54;NAP1L4	+	0.276913	0.024473	1.40667e-29	17198
Body fat percentage	7	cg19261626	5739735	RNF216;RNF216	+	-0.31448	0.0278042	1.48146e-29	17198
Body fat percentage	3	cg12992827	101901234	NA	+	-0.351998	0.0311728	1.82957e-29	17198
Body fat percentage	9	cg09364595	139457749	NA	+	-0.574714	0.0509025	1.85741e-29	17198
Body fat percentage	20	cg09273716	35494835	NA	+	0.693744	0.0614587	1.91062e-29	17198
Body fat percentage	8	cg09745633	58431924	NA	+	0.335692	0.0297744	2.22374e-29	17198
Body fat percentage	15	cg09623442	39179367	NA	+	-0.48397	0.042934	2.27692e-29	17198
Body fat percentage	17	cg13343932	76355061	SOCS3;LOC101928674;LOC101928674	+	-0.310558	0.0275509	2.28408e-29	17198
Body fat percentage	11	cg13177778	92900159	SLC36A4;SLC36A4	-	0.383034	0.0339997	2.45372e-29	17198
Body fat percentage	5	cg20859918	127174575	NA	-	-0.39399	0.0349751	2.47979e-29	17198
Body fat percentage	16	cg24577873	57825554	KIFC3;KIFC3;KIFC3	-	0.695555	0.0617615	2.56257e-29	17198
Body fat percentage	15	cg07037944	64290807	DAPK2	-	-0.518431	0.0460405	2.60949e-29	17198
Body fat percentage	3	cg23320029	171004750	TNIK;TNIK;TNIK;TNIK;TNIK;TNIK;TNIK;TNIK	+	-0.38809	0.0344892	2.84966e-29	17198
Body fat percentage	5	cg18877735	88572898	NA	-	-0.590793	0.0525554	3.23122e-29	17198
Body fat percentage	5	cg21123686	64399755	NA	-	-0.724412	0.0644449	3.25117e-29	17198
Body fat percentage	17	cg05418719	54676595	NA	-	-0.60924	0.0542126	3.35617e-29	17198
Body fat percentage	3	cg01368219	54999791	CACNA2D3	+	0.503977	0.0448704	3.59663e-29	17198
Body fat percentage	14	cg01110520	77391057	NA	-	0.774573	0.0689805	3.71806e-29	17198
Body fat percentage	21	cg14369893	46501109	ADARB1;ADARB1;ADARB1;ADARB1;ADARB1;ADARB1;ADARB1;ADARB1	-	-0.348887	0.0310951	4.10785e-29	17198
Body fat percentage	12	cg07343418	13741955	GRIN2B	-	0.440497	0.0392658	4.18423e-29	17198
Body fat percentage	1	cg20875625	112159392	NA	+	-0.408964	0.0364814	4.58428e-29	17198
Body fat percentage	11	cg17260706	118782879	BCL9L	+	-0.7359	0.0656467	4.59402e-29	17198
Body fat percentage	11	cg11115026	209728	RIC8A;RIC8A	-	0.764697	0.0682174	4.60998e-29	17198
Body fat percentage	6	cg16463738	132452935	NA	-	-0.544964	0.0486335	4.83068e-29	17198
Body fat percentage	21	cg22635096	46550644	ADARB1;ADARB1;ADARB1;ADARB1;ADARB1;ADARB1;ADARB1	+	0.507664	0.0453068	4.85892e-29	17198
Body fat percentage	14	cg14836555	24743391	NA	+	0.694498	0.0620181	5.23906e-29	17198
Body fat percentage	1	cg26495625	192522020	NA	-	-0.416956	0.0372576	5.67536e-29	17198
Body fat percentage	11	cg17418742	15602030	NA	-	0.483522	0.0432289	6.06971e-29	17198
Body fat percentage	9	cg04283770	130534250	SH2D3C;SH2D3C;SH2D3C	-	-0.764915	0.068407	6.30058e-29	17198
Body fat percentage	18	cg17420142	32702783	MAPRE2;MAPRE2;MAPRE2;MAPRE2;MAPRE2	+	-0.427558	0.0382679	6.97363e-29	17198
Body fat percentage	10	cg26903873	75635186	CAMK2G;CAMK2G;CAMK2G;CAMK2G;CAMK2G;CAMK2G	+	-0.673381	0.0603374	8.01771e-29	17198
Body fat percentage	2	cg07395668	45798295	SRBD1	+	0.430515	0.0385757	8.01849e-29	17198
Body fat percentage	12	cg01534547	95599660	FGD6	-	0.589301	0.0528153	8.24342e-29	17198
Body fat percentage	10	cg12450316	48362170	ZNF488	-	0.444488	0.0398371	8.25521e-29	17198
Body fat percentage	4	cg12623364	109038130	LEF1;LEF1;LEF1;LEF1	-	0.403628	0.036177	8.31168e-29	17198
Body fat percentage	10	cg04858631	74035570	DDIT4	-	0.386906	0.0346861	8.55026e-29	17198
Body fat percentage	5	cg25437672	131601500	PDLIM4;PDLIM4	+	-0.686825	0.0616118	9.23282e-29	17198
Body fat percentage	11	cg21507987	10527506	AMPD3;AMPD3;AMPD3	+	-0.426836	0.0383002	9.55915e-29	17198
Body fat percentage	1	cg22473125	90097907	LRRC8C;FLJ27354	+	-0.695259	0.0624216	1.02654e-28	17198
Body fat percentage	1	cg15475466	204484113	MDM4;MDM4;MDM4;MDM4;MDM4;MDM4;MDM4	+	0.497154	0.0446869	1.18429e-28	17198
Body fat percentage	6	cg12712122	88435312	NA	+	0.380761	0.0342536	1.31381e-28	17198
Body fat percentage	8	cg25392060	142297121	NA	-	0.601483	0.0541156	1.33103e-28	17198
Body fat percentage	7	cg09397583	135178205	CNOT4;CNOT4;CNOT4;CNOT4;CNOT4;CNOT4	+	-0.461743	0.041591	1.53439e-28	17198
Body fat percentage	12	cg08228578	57624193	SHMT2;SHMT2;SHMT2;SHMT2;SHMT2;SHMT2;SHMT2;SHMT2;SHMT2;SHMT2;SHMT2	+	-0.813829	0.0733072	1.54056e-28	17198
Body fat percentage	12	cg23320499	12659177	DUSP16	-	0.745775	0.0671932	1.58705e-28	17198
Body fat percentage	11	cg17032689	102175583	NA	+	-0.805611	0.0727003	1.93115e-28	17198
Body fat percentage	4	cg04090409	153109679	NA	-	0.544227	0.0491472	2.10689e-28	17198
Body fat percentage	20	cg06566477	61078502	NA	+	0.46495	0.0419985	2.17318e-28	17198
Body fat percentage	5	cg11789040	96149885	ERAP1	+	-0.454963	0.0411177	2.31551e-28	17198
Body fat percentage	1	cg15323828	226053673	TMEM63A	-	-0.632232	0.0571471	2.35866e-28	17198
Body fat percentage	1	cg20146909	90289611	LRRC8D;LRRC8D	+	-0.637109	0.0576031	2.43607e-28	17198
Body fat percentage	1	cg26965801	200122591	NR5A2;NR5A2;NR5A2	+	-0.323501	0.0292569	2.51925e-28	17198
Body fat percentage	2	cg11269166	172203847	METTL8	-	0.681875	0.0616731	2.5474e-28	17198
Body fat percentage	8	cg21407367	134188492	NA	+	0.476196	0.0430717	2.55866e-28	17198
Body fat percentage	1	cg24805654	236319812	GPR137B	-	-0.711746	0.064405	2.6973e-28	17198
Body fat percentage	9	cg02716826	33447032	SUGT1P1;AQP3	-	-0.475269	0.0430165	2.77501e-28	17198
Body fat percentage	8	cg19500225	8402640	NA	-	0.618015	0.0559797	3.0496e-28	17198
Body fat percentage	7	cg04577162	73667397	RFC2;RFC2	+	0.636584	0.0576951	3.27349e-28	17198
Body fat percentage	1	cg02277356	2163809	SKI	-	-0.670321	0.0607709	3.39451e-28	17198
Body fat percentage	11	cg09777883	112093696	NA	+	0.517283	0.0469125	3.53823e-28	17198
Body fat percentage	1	cg10092518	57670054	DAB1	-	-0.414678	0.0376219	3.71071e-28	17198
Body fat percentage	10	cg26955383	105218660	CALHM1	-	0.466427	0.0423188	3.73078e-28	17198
Body fat percentage	8	cg15781076	103437148	NA	-	-0.601183	0.0545957	4.17514e-28	17198
Body fat percentage	11	cg01438090	30502936	MPPED2;MPPED2	-	-0.317685	0.0288719	4.57308e-28	17198
Body fat percentage	5	cg03262246	133749006	CDKN2AIPNL	-	0.64583	0.0587045	4.67025e-28	17198
Body fat percentage	7	cg01676795	75586348	POR	+	0.445809	0.0405253	4.70109e-28	17198
Body fat percentage	8	cg05630316	56830679	LYN;LYN	-	-0.532196	0.0483821	4.74878e-28	17198
Body fat percentage	6	cg17066943	34192320	NA	+	-0.442433	0.0402398	5.01473e-28	17198
Body fat percentage	12	cg06898549	41083590	NA	-	0.314657	0.0286265	5.188e-28	17198
Body fat percentage	6	cg24961061	109006376	NA	-	-0.486211	0.0442462	5.36524e-28	17198
Body fat percentage	17	cg26467270	76718664	CYTH1;CYTH1;CYTH1	+	-0.419261	0.0381905	6.02932e-28	17198
Body fat percentage	8	cg12765376	6502531	MCPH1-AS1	-	-0.66622	0.0606894	6.07063e-28	17198
Body fat percentage	10	cg08082666	12264077	CDC123	+	-0.494115	0.045015	6.12742e-28	17198
Body fat percentage	8	cg11474081	129234520	NA	-	0.496885	0.0452822	6.37434e-28	17198
Body fat percentage	2	cg12001357	233410852	CHRNG	+	-0.318252	0.0290245	6.97003e-28	17198
Body fat percentage	3	cg17077319	149886667	NA	-	0.287112	0.026186	7.01695e-28	17198
Body fat percentage	3	cg18743485	195839069	NA	-	-0.270325	0.0246638	7.32808e-28	17198
Body fat percentage	9	cg18001097	136017358	RALGDS	+	-0.445261	0.0406462	7.81408e-28	17198
Body fat percentage	11	cg03295554	128395450	ETS1	+	-0.264684	0.0241879	8.88585e-28	17198
Body fat percentage	7	cg23068772	30737061	NA	+	-0.533393	0.0487454	8.92324e-28	17198
Body fat percentage	7	cg16661213	142334093	NA	+	-0.466699	0.0426915	1.00115e-27	17198
Body fat percentage	12	cg07049121	50373783	NA	-	0.59938	0.0548488	1.04664e-27	17198
Body fat percentage	21	cg01680062	36185960	RUNX1;RUNX1	-	-0.604919	0.0553575	1.05065e-27	17198
Body fat percentage	21	cg12543096	43722429	NA	-	0.471156	0.0431283	1.0856e-27	17198
Body fat percentage	11	cg15292513	12257627	MICAL2;MICAL2;MICAL2;MICAL2;MICAL2;MICAL2	+	-0.526929	0.048254	1.14158e-27	17198
Body fat percentage	6	cg13972139	143484660	AIG1;AIG1;AIG1;AIG1	-	0.601432	0.0550891	1.17296e-27	17198
Body fat percentage	2	cg12332902	98330020	ZAP70	-	-0.87224	0.0799644	1.30239e-27	17198
Body fat percentage	15	cg03668240	52581908	MYO5C	-	-0.525981	0.0482397	1.36591e-27	17198
Body fat percentage	1	cg12492197	45273007	BTBD19;TCTEX1D4	+	-0.807428	0.0741242	1.53307e-27	17198
Body fat percentage	12	cg16986643	52025687	SCN8A;SCN8A	+	0.460278	0.0422588	1.55063e-27	17198
Body fat percentage	9	cg13250656	94503156	ROR2	-	-0.452755	0.0415695	1.55649e-27	17198
Body fat percentage	6	cg19494100	18387313	RNF144B	+	-0.849273	0.0779921	1.59632e-27	17198
Body fat percentage	11	cg13784607	47546214	CELF1;CELF1	+	-0.492931	0.0452727	1.61682e-27	17198
Body fat percentage	6	cg14058851	15505949	JARID2	-	-0.424909	0.0390295	1.63765e-27	17198
Body fat percentage	19	cg10430284	660589	RNF126	-	-0.325487	0.0299028	1.67447e-27	17198
Body fat percentage	7	cg24830274	41826734	NA	-	0.626679	0.0575857	1.71654e-27	17198
Body fat percentage	2	cg14792781	10116243	GRHL1	+	-0.472201	0.0434328	1.92619e-27	17198
Body fat percentage	5	cg19526450	142254301	ARHGAP26;ARHGAP26	+	-0.60342	0.055515	1.97897e-27	17198
Body fat percentage	9	cg21025810	4301370	GLIS3	-	-0.511722	0.047083	2.0004e-27	17198
Body fat percentage	22	cg14524764	38301236	MICALL1	+	-0.505375	0.0465104	2.05919e-27	17198
Body fat percentage	15	cg05440070	45898653	BLOC1S6	+	0.567226	0.0522123	2.10454e-27	17198
Body fat percentage	14	cg09057405	24820950	NA	-	0.412346	0.0379695	2.19603e-27	17198
Body fat percentage	17	cg17836612	76976357	LGALS3BP	-	0.477414	0.0439712	2.25704e-27	17198
Body fat percentage	2	cg22402378	107449852	ST6GAL2;ST6GAL2;ST6GAL2	+	-0.303921	0.027993	2.2657e-27	17198
Body fat percentage	13	cg05713943	97912352	MBNL2;MBNL2;MBNL2	+	-0.773348	0.071239	2.29958e-27	17198
Body fat percentage	6	cg10992736	158036370	ZDHHC14;ZDHHC14	-	-0.385523	0.0355408	2.51818e-27	17198
Body fat percentage	2	cg19896232	19435289	NA	+	0.454597	0.041921	2.60742e-27	17198
Body fat percentage	17	cg04595884	58870064	BCAS3;BCAS3	-	0.521074	0.0480665	2.7068e-27	17198
Body fat percentage	18	cg07616376	2980515	LPIN2	-	-0.346116	0.0319332	2.76393e-27	17198
Body fat percentage	17	cg02775989	47465656	NA	+	0.344274	0.0317692	2.82554e-27	17198
Body fat percentage	2	cg26253134	70751721	TGFA;TGFA	+	-0.60379	0.0557268	2.88396e-27	17198
Body fat percentage	3	cg18205786	188286699	LPP-AS1;LPP;LPP;LPP	+	0.529349	0.048873	3.00287e-27	17198
Body fat percentage	11	cg23337648	47546192	CELF1;CELF1	-	-0.593142	0.0547784	3.1053e-27	17198
Body fat percentage	13	cg25269856	44733945	SMIM2	-	-0.478117	0.0441641	3.17642e-27	17198
Body fat percentage	1	cg20777437	54619703	CDCP2	+	-0.694808	0.0642032	3.31448e-27	17198
Body fat percentage	13	cg16969872	79968324	RBM26	-	-0.370571	0.0342437	3.32993e-27	17198
Body fat percentage	10	cg00701951	124228478	HTRA1	-	-0.270909	0.0250356	3.3515e-27	17198
Body fat percentage	1	cg01355089	93495018	NA	+	0.445506	0.0412	3.64523e-27	17198
Body fat percentage	3	cg13457759	39949751	MYRIP;MYRIP;MYRIP;MYRIP;MYRIP	-	0.462489	0.0427851	3.79187e-27	17198
Body fat percentage	7	cg20842915	39665132	RALA	-	-0.339172	0.0313794	3.82701e-27	17198
Body fat percentage	12	cg07583010	76577332	NA	-	0.411967	0.0381145	3.83019e-27	17198
Body fat percentage	7	cg26918117	101603298	CUX1;CUX1;CUX1	+	-0.630333	0.0583312	3.93715e-27	17198
Body fat percentage	1	cg15254759	38763833	NA	-	-0.371736	0.0344091	4.05342e-27	17198
Body fat percentage	2	cg07502661	43398339	NA	+	-0.596701	0.0553036	4.71026e-27	17198
Body fat percentage	16	cg00921350	50701499	SNX20;SNX20	-	-0.687314	0.0637246	4.90982e-27	17198
Body fat percentage	1	cg27634845	90823816	NA	+	-0.312767	0.0290074	5.09095e-27	17198
Body fat percentage	3	cg00948664	48935316	SLC25A20	+	-0.354313	0.0328609	5.09808e-27	17198
Body fat percentage	2	cg27024363	233979233	INPP5D;INPP5D	-	-0.764641	0.0709176	5.10439e-27	17198
Body fat percentage	2	cg19114721	103126336	SLC9A4	+	-0.195157	0.0181151	5.61798e-27	17198
Body fat percentage	19	cg06801734	42514627	GRIK5;GRIK5	+	-0.288886	0.0268238	5.83341e-27	17198
Body fat percentage	1	cg01174827	36615864	TRAPPC3;TRAPPC3;TRAPPC3;TRAPPC3;TRAPPC3;TRAPPC3;TRAPPC3	-	-0.670542	0.062267	5.89185e-27	17198
Body fat percentage	10	cg27339271	90553647	NA	-	-0.283588	0.0263364	5.94845e-27	17198
Body fat percentage	10	cg00238353	129785537	PTPRE	+	0.390716	0.0362873	5.98954e-27	17198
Body fat percentage	9	cg13823169	139776893	NA	-	-0.587583	0.0546301	6.78903e-27	17198
Body fat percentage	2	cg03062284	122994061	NA	+	-0.66996	0.0623195	7.18459e-27	17198
Body fat percentage	11	cg27641084	68520892	NA	+	-0.54227	0.0504547	7.40125e-27	17198
Body fat percentage	3	cg16204414	10325494	C3orf42	+	-0.288169	0.0268318	8.05039e-27	17198
Body fat percentage	20	cg09092525	58570133	CDH26;CDH26	+	-0.455685	0.0424457	8.41506e-27	17198
Body fat percentage	3	cg03929796	52231840	ALAS1;ALAS1	+	-0.368655	0.0343903	9.99406e-27	17198
Body fat percentage	16	cg00889210	14280183	MKL2;MKL2	+	0.396836	0.0370253	1.01843e-26	17198
Body fat percentage	1	cg18489923	90097894	LRRC8C;FLJ27354	-	-0.581144	0.0542225	1.02058e-26	17198
Body fat percentage	3	cg02417857	181326706	SOX2OT	+	0.280756	0.0261961	1.0239e-26	17198
Body fat percentage	8	cg12751127	42073005	NA	+	0.191403	0.0178617	1.04177e-26	17198
Body fat percentage	21	cg20786944	29606019	NA	+	-0.799984	0.0746637	1.05696e-26	17198
Body fat percentage	7	cg16735495	105690812	NA	-	-0.58359	0.0544917	1.11264e-26	17198
Body fat percentage	1	cg06983052	90288099	LRRC8D;LRRC8D	+	-0.571024	0.0533273	1.13452e-26	17198
Body fat percentage	22	cg27115863	37921640	NA	-	-0.456287	0.0426269	1.18028e-26	17198
Body fat percentage	3	cg18194850	67699305	SUCLG2	+	0.323466	0.0302714	1.44185e-26	17198
Body fat percentage	15	cg21414092	81248254	MESDC2;MESDC2	+	-0.554431	0.0518897	1.4534e-26	17198
Body fat percentage	5	cg16740022	141806006	LOC101926941	+	0.281822	0.0263786	1.46983e-26	17198
Body fat percentage	1	cg12620005	51779655	TTC39A;TTC39A	+	-0.55685	0.0521325	1.50643e-26	17198
Body fat percentage	1	cg13597043	90165225	LRRC8C	+	-0.366248	0.0343029	1.58146e-26	17198
Body fat percentage	6	cg07481398	149806652	ZC3H12D	+	-0.354479	0.033255	1.90678e-26	17198
Body fat percentage	12	cg06344724	48974748	NA	-	0.480567	0.0450977	1.97421e-26	17198
Body fat percentage	2	cg09259843	25452362	NA	-	-0.599338	0.0562783	2.11826e-26	17198
Body fat percentage	20	cg13629784	24008323	NA	-	-0.701826	0.0659024	2.11969e-26	17198
Body fat percentage	22	cg09154528	50154745	NA	+	-0.481587	0.0452395	2.21675e-26	17198
Body fat percentage	12	cg06533408	69139618	SLC35E3	+	-0.368732	0.034639	2.22379e-26	17198
Body fat percentage	20	cg22559900	49125450	PTPN1;PTPN1	+	0.523023	0.0492272	2.76133e-26	17198
Body fat percentage	8	cg05304815	65669140	CYP7B1	+	-0.359236	0.0338154	2.79815e-26	17198
Body fat percentage	18	cg00024674	42606304	SETBP1	-	0.571111	0.0537902	2.98422e-26	17198
Body fat percentage	17	cg26305294	37040128	LASP1;LASP1;LASP1	-	-0.347714	0.0327662	3.16061e-26	17198
Body fat percentage	10	cg11119406	96881724	NA	+	-0.540597	0.0509517	3.22858e-26	17198
Body fat percentage	1	cg16029189	201504437	NA	-	-0.629316	0.0593324	3.34639e-26	17198
Body fat percentage	2	cg17862961	60972890	NA	-	-0.603254	0.0569207	3.66138e-26	17198
Body fat percentage	7	cg04817410	129992661	CPA5;CPA5;CPA5	-	-0.579704	0.0547053	3.71186e-26	17198
Body fat percentage	6	cg06984176	15501652	JARID2	-	-0.484177	0.0456944	3.74671e-26	17198
Body fat percentage	8	cg15682091	35719769	NA	+	0.418525	0.0395125	3.89815e-26	17198
Body fat percentage	19	cg01887846	10655644	ATG4D;ATG4D;ATG4D;ATG4D;ATG4D;ATG4D;ATG4D;ATG4D	-	0.471591	0.0445224	3.8997e-26	17198
Body fat percentage	1	cg27331548	118083779	NA	+	-0.580139	0.0547787	3.96663e-26	17198
Body fat percentage	3	cg03333153	127974426	EEFSEC	+	0.677311	0.063987	4.20338e-26	17198
Body fat percentage	18	cg06991118	9117348	NDUFV2	+	-0.321769	0.030401	4.24685e-26	17198
Body fat percentage	9	cg01656259	86548746	NA	+	-0.565445	0.0534971	4.95396e-26	17198
Body fat percentage	17	cg05952895	1986888	SMG6;SMG6;SMG6;SMG6	-	0.659582	0.062404	4.95863e-26	17198
Body fat percentage	3	cg26251952	185966084	DGKG;DGKG;DGKG	+	0.49346	0.046696	5.06841e-26	17198
Body fat percentage	3	cg19213703	177554561	NA	-	-0.397458	0.0376389	5.49917e-26	17198
Body fat percentage	2	cg04148726	55310710	NA	-	-0.611577	0.0579187	5.53066e-26	17198
Body fat percentage	20	cg11471559	37529715	PPP1R16B;PPP1R16B	+	-0.535599	0.0507351	5.67755e-26	17198
Body fat percentage	17	cg08666577	58243578	NA	-	-0.646627	0.0613755	7.10126e-26	17198
Body fat percentage	11	cg17820586	12181422	MICAL2;MICAL2;MICAL2;MICAL2;MICAL2	+	0.663029	0.0629608	7.46887e-26	17198
Body fat percentage	22	cg13677199	38138706	TRIOBP	-	-0.624155	0.0592733	7.52385e-26	17198
Body fat percentage	6	cg16100392	132931717	TAAR3	+	0.412192	0.0391458	7.55927e-26	17198
Body fat percentage	1	cg01778872	160181001	PEA15;PEA15;PEA15;PEA15;PEA15	+	-0.775048	0.0736687	8.30795e-26	17198
Body fat percentage	12	cg05845030	91573247	DCN;DCN;DCN;DCN;DCN;DCN;DCN	-	-0.644342	0.0612743	8.75992e-26	17198
Body fat percentage	6	cg09424348	30881549	VARS2;VARS2;VARS2;GTF2H4	-	-0.455433	0.0433236	9.0734e-26	17198
Body fat percentage	17	cg03037271	40548565	NA	-	0.538218	0.0511986	9.07363e-26	17198
Body fat percentage	10	cg19695507	13526193	BEND7;BEND7	+	0.269819	0.0256715	9.25876e-26	17198
Body fat percentage	19	cg21979972	30327439	NA	-	0.659262	0.0627301	9.35195e-26	17198
Body fat percentage	6	cg17936938	7866213	BMP6	+	0.546459	0.0520663	1.08436e-25	17198
Body fat percentage	1	cg20545490	17697680	PADI6	+	0.449368	0.0428175	1.08971e-25	17198
Body fat percentage	14	cg19998073	89078443	ZC3H14;ZC3H14;ZC3H14;ZC3H14;ZC3H14;ZC3H14	+	0.598645	0.057069	1.1501e-25	17198
Body fat percentage	14	cg17221251	98164265	NA	-	-0.48598	0.0463539	1.22143e-25	17198
Body fat percentage	11	cg04169527	9759805	SWAP70;SWAP70	+	0.554497	0.0529276	1.32291e-25	17198
Body fat percentage	1	cg07796826	246168639	SMYD3;SMYD3	+	-0.421523	0.0402358	1.32595e-25	17198
Body fat percentage	6	cg12577411	15551489	DTNBP1;DTNBP1;DTNBP1	+	-0.551958	0.0527075	1.38577e-25	17198
Body fat percentage	2	cg08088075	220264753	NA	+	0.529839	0.0506054	1.41658e-25	17198
Body fat percentage	1	cg12593793	156074135	NA	+	-0.393752	0.0376152	1.44833e-25	17198
Body fat percentage	18	cg16025200	71806847	FBXO15;FBXO15	-	0.534591	0.0510721	1.45624e-25	17198
Body fat percentage	1	cg10614054	54801682	SSBP3;SSBP3;SSBP3	-	-0.640924	0.0612645	1.54761e-25	17198
Body fat percentage	16	cg02732789	17491177	XYLT1	+	-0.439712	0.042044	1.60038e-25	17198
Body fat percentage	2	cg07169357	191327289	MFSD6	+	-0.358091	0.0342448	1.62695e-25	17198
Body fat percentage	2	cg18177259	15941033	NA	-	-0.449303	0.0429745	1.65593e-25	17198
Body fat percentage	2	cg06920486	99343994	MGAT4A	+	-0.398713	0.0381404	1.6786e-25	17198
Body fat percentage	14	cg08373547	52794541	PTGER2	-	0.297213	0.0284311	1.67906e-25	17198
Body fat percentage	10	cg02451866	71251604	TSPAN15	-	0.609075	0.0583082	1.82588e-25	17198
Body fat percentage	14	cg15831217	79542386	NRXN3;NRXN3	-	-0.397544	0.0380753	1.91986e-25	17198
Body fat percentage	16	cg08087275	50783498	CYLD;CYLD;CYLD;CYLD;CYLD;CYLD	-	-0.27111	0.0259807	2.04322e-25	17198
Body fat percentage	8	cg01651915	55795551	NA	+	-0.232263	0.0222597	2.06015e-25	17198
Body fat percentage	2	cg09943385	235910985	SH3BP4	+	-0.458387	0.0439343	2.07746e-25	17198
Body fat percentage	1	cg02669047	206931233	NA	-	-0.258396	0.0247708	2.12081e-25	17198
Body fat percentage	4	cg14848077	38666918	FLJ13197;KLF3	-	-0.335069	0.032121	2.12171e-25	17198
Body fat percentage	17	cg25935834	36571512	NA	+	-0.744882	0.0714107	2.13266e-25	17198
Body fat percentage	16	cg07808610	68266514	ESRP2	+	-0.77235	0.074065	2.19982e-25	17198
Body fat percentage	5	cg16156591	150466839	TNIP1;TNIP1;TNIP1	+	-0.359815	0.0345137	2.26351e-25	17198
Body fat percentage	3	cg09074025	188286773	LPP-AS1;LPP;LPP;LPP	+	0.687024	0.0659	2.26411e-25	17198
Body fat percentage	6	cg20650539	107363798	C6orf203;C6orf203;C6orf203	+	0.532305	0.051088	2.40704e-25	17198
Body fat percentage	2	cg19893929	16105823	NA	+	-0.321509	0.0308598	2.43254e-25	17198
Body fat percentage	16	cg23147204	50693309	NA	+	-0.670871	0.064393	2.43255e-25	17198
Body fat percentage	9	cg21421012	138797992	CAMSAP1	-	0.362487	0.034811	2.57339e-25	17198
Body fat percentage	2	cg21946195	86012225	ATOH8	+	-0.512601	0.0492387	2.64009e-25	17198
Body fat percentage	10	cg02556345	124181965	PLEKHA1;PLEKHA1	-	-0.483334	0.0464481	2.77129e-25	17198
Body fat percentage	8	cg11693611	72832245	MSC-AS1;MSC-AS1	-	0.447292	0.0430063	2.92769e-25	17198
Body fat percentage	6	cg00094412	29592854	GABBR1;GABBR1;GABBR1	-	-0.482136	0.0464181	3.381e-25	17198
Body fat percentage	17	cg09664445	2612406	KIAA0664	+	0.762863	0.0734936	3.63017e-25	17198
Body fat percentage	7	cg26804423	8201134	ICA1;ICA1;ICA1	+	0.538444	0.0518875	3.73949e-25	17198
Body fat percentage	12	cg09970435	53490134	IGFBP6	-	-0.484463	0.0466931	3.80527e-25	17198
Body fat percentage	2	cg07469815	174049232	ZAK;ZAK	+	-0.438768	0.0423517	4.46414e-25	17198
Body fat percentage	6	cg24408769	15506085	JARID2	-	-0.404539	0.039056	4.56608e-25	17198
Body fat percentage	1	cg16395997	3562798	WDR8	-	0.409632	0.0395579	4.69508e-25	17198
Body fat percentage	17	cg06613198	73682776	SAP30BP;SAP30BP;SAP30BP;SAP30BP;SAP30BP	+	-0.575145	0.0555417	4.69815e-25	17198
Body fat percentage	3	cg20673358	55020495	CACNA2D3	-	0.472475	0.0456348	4.78594e-25	17198
Body fat percentage	5	cg09201221	112358411	MCC;MCC	+	0.36904	0.035649	4.85333e-25	17198
Body fat percentage	4	cg26335655	114597456	CAMK2D;CAMK2D;CAMK2D;CAMK2D;CAMK2D;CAMK2D	-	-0.515585	0.0498277	5.09593e-25	17198
Body fat percentage	3	cg04050646	48936775	SLC25A20	+	-0.607258	0.0587082	5.29407e-25	17198
Body fat percentage	16	cg18431702	11594859	NA	+	-0.435129	0.0420797	5.46715e-25	17198
Body fat percentage	20	cg18219651	56033002	NA	-	-0.519531	0.0502537	5.60551e-25	17198
Body fat percentage	2	cg08465799	121384080	NA	-	0.352778	0.034136	5.82252e-25	17198
Body fat percentage	12	cg22488164	14716910	PLBD1	+	0.371561	0.0359632	5.99517e-25	17198
Body fat percentage	2	cg25320763	72109825	NA	-	-0.353841	0.0342496	6.02349e-25	17198
Body fat percentage	1	cg20248822	19922867	C1orf151	+	-0.518501	0.050218	6.42502e-25	17198
Body fat percentage	10	cg04421374	89414229	NA	+	0.502434	0.0486643	6.45854e-25	17198
Body fat percentage	1	cg25094008	28501825	PTAFR;PTAFR;PTAFR;PTAFR	+	0.334897	0.0324419	6.56038e-25	17198
Body fat percentage	2	cg25570328	108903952	SULT1C2;SULT1C2	+	-0.536356	0.0519604	6.60001e-25	17198
Body fat percentage	17	cg04610187	76360794	NA	-	-0.41002	0.0397438	7.01099e-25	17198
Body fat percentage	22	cg04323816	40784430	SGSM3;SGSM3	+	0.798549	0.0774051	7.01677e-25	17198
Body fat percentage	11	cg10413305	122540748	UBASH3B	+	0.52946	0.0513247	7.05959e-25	17198
Body fat percentage	3	cg09876440	10325981	GHRLOS;GHRLOS;GHRLOS;C3orf42;GHRLOS	+	-0.270658	0.0262377	7.07937e-25	17198
Body fat percentage	17	cg23510258	80840821	TBCD	-	0.483484	0.0468955	7.51729e-25	17198
Body fat percentage	6	cg15140236	126238934	NCOA7;NCOA7;NCOA7;NCOA7;NCOA7;NCOA7	+	-0.640651	0.062156	7.72786e-25	17198
Body fat percentage	8	cg23038151	19999488	NA	+	-0.630259	0.0611515	7.77856e-25	17198
Body fat percentage	22	cg12727018	46436665	LOC100271722	-	0.582372	0.0565249	8.0734e-25	17198
Body fat percentage	8	cg06027542	131445333	ASAP1;ASAP1	+	0.379204	0.0368217	8.45953e-25	17198
Body fat percentage	1	cg14345226	172499479	NA	+	0.514525	0.0499696	8.60432e-25	17198
Body fat percentage	15	cg23964316	51358874	TNFAIP8L3	+	0.780035	0.0757577	8.63212e-25	17198
Body fat percentage	21	cg01176028	43653234	ABCG1;ABCG1;ABCG1;ABCG1;ABCG1;ABCG1	+	0.476057	0.0462569	9.07555e-25	17198
Body fat percentage	2	cg27363347	129151868	NA	+	0.690877	0.0671393	9.20661e-25	17198
Body fat percentage	3	cg24831110	157003521	VEPH1;VEPH1;VEPH1	+	0.596908	0.0580336	9.65783e-25	17198
Body fat percentage	13	cg08110950	49109917	NA	-	0.584021	0.0568232	1.04566e-24	17198
Body fat percentage	12	cg11398685	26425143	NA	-	-0.422287	0.0410883	1.04912e-24	17198
Body fat percentage	12	cg24481182	97052035	CFAP54	+	0.408744	0.0397739	1.05843e-24	17198
Body fat percentage	6	cg17501395	149806331	ZC3H12D	-	-0.226823	0.0220825	1.11483e-24	17198
Body fat percentage	6	cg09536368	149461319	NA	-	-0.336423	0.032765	1.16045e-24	17198
Body fat percentage	12	cg03869242	29323970	FAR2	+	-0.46451	0.0452408	1.16344e-24	17198
Body fat percentage	2	cg16657759	69536881	NA	+	-0.25008	0.024358	1.1714e-24	17198
Body fat percentage	11	cg25161899	85028237	DLG2	+	0.235158	0.0229142	1.22419e-24	17198
Body fat percentage	5	cg05227101	150466809	TNIP1;TNIP1;TNIP1	+	-0.319073	0.0311052	1.28492e-24	17198
Body fat percentage	1	cg10636246	159046973	AIM2	+	-0.238571	0.0232744	1.38791e-24	17198
Body fat percentage	21	cg23206332	35654805	NA	+	-0.554367	0.0540955	1.42285e-24	17198
Body fat percentage	22	cg02157487	36742459	MYH9	-	-0.592734	0.0578501	1.45115e-24	17198
Body fat percentage	1	cg00754432	118766252	NA	+	0.432326	0.0422178	1.53789e-24	17198
Body fat percentage	5	cg13319042	151067848	SPARC	+	-0.706544	0.0690178	1.59016e-24	17198
Body fat percentage	3	cg18513344	195531298	MUC4;MUC4;MUC4	+	-0.511893	0.0500085	1.60674e-24	17198
Body fat percentage	12	cg07226883	80178357	PPP1R12A;PPP1R12A;PPP1R12A;PPP1R12A;PPP1R12A	+	-0.414494	0.0404958	1.6173e-24	17198
Body fat percentage	11	cg14209264	64382444	NRXN2;NRXN2;NRXN2	+	0.586167	0.0573098	1.74581e-24	17198
Body fat percentage	17	cg00968616	55942898	CUEDC1	-	-0.598506	0.0585334	1.80025e-24	17198
Body fat percentage	2	cg09765245	101926154	RNF149	+	-0.556864	0.0545109	1.98241e-24	17198
Body fat percentage	10	cg26610808	102046685	BLOC1S2;BLOC1S2	+	-0.427305	0.0418346	2.01255e-24	17198
Body fat percentage	6	cg08666707	41456441	NA	+	-0.547972	0.0536588	2.05455e-24	17198
Body fat percentage	9	cg10281361	140065057	MIR3621;LRRC26	+	-0.417766	0.0409173	2.10007e-24	17198
Body fat percentage	1	cg22211198	85796657	DDAH1;DDAH1	+	-0.512798	0.0502325	2.13274e-24	17198
Body fat percentage	6	cg14053651	111551041	NA	-	-0.309031	0.0302902	2.272e-24	17198
Body fat percentage	1	cg17553122	233418021	PCNXL2	-	-0.883323	0.0866108	2.3562e-24	17198
Body fat percentage	15	cg11397754	59646585	MYO1E	-	-0.434471	0.0426334	2.55486e-24	17198
Body fat percentage	18	cg25426982	61683198	NA	+	0.522062	0.0512417	2.6243e-24	17198
Body fat percentage	1	cg06980173	154376344	IL6R;IL6R	-	-0.508301	0.0498918	2.62861e-24	17198
Body fat percentage	3	cg06285391	48075540	MAP4;MAP4;MAP4	-	0.627992	0.0616578	2.70911e-24	17198
Body fat percentage	15	cg12644285	93570953	CHD2	+	-0.346525	0.0340237	2.71837e-24	17198
Body fat percentage	1	cg07856599	227151843	ADCK3	-	0.385908	0.0378989	2.78106e-24	17198
Body fat percentage	4	cg04002038	56097	ZNF718;ZNF595;ZNF595;ZNF595;ZNF595;ZNF718;ZNF718	-	0.482211	0.0473737	2.88767e-24	17198
Body fat percentage	14	cg17705647	89866189	FOXN3;FOXN3	-	-0.442207	0.0434565	2.97796e-24	17198
Body fat percentage	14	cg07284463	54917898	NA	+	0.461878	0.0453972	3.03021e-24	17198
Body fat percentage	22	cg04080920	36710355	MYH9;MYH9	+	-0.84003	0.0825901	3.12702e-24	17198
Body fat percentage	12	cg27554156	13248725	GSG1;GSG1;GSG1;GSG1	+	-0.448805	0.0441263	3.13164e-24	17198
Body fat percentage	11	cg26142122	118783123	NA	-	-0.607109	0.059697	3.16675e-24	17198
Body fat percentage	1	cg03050965	101705237	S1PR1	-	-0.595905	0.0586235	3.32891e-24	17198
Body fat percentage	12	cg23522915	48199277	HDAC7;HDAC7	-	-0.882954	0.0868797	3.39722e-24	17198
Body fat percentage	4	cg08798317	84133835	NA	+	0.414443	0.0407971	3.54986e-24	17198
Body fat percentage	4	cg07647154	129346203	NA	+	0.474239	0.0466923	3.62141e-24	17198
Body fat percentage	5	cg18394552	159428643	NA	+	0.373893	0.0368407	3.91975e-24	17198
Body fat percentage	7	cg23134718	2551966	LFNG	-	-0.479555	0.0472577	3.97016e-24	17198
Body fat percentage	2	cg04011474	28904455	NA	-	-0.439946	0.0433554	3.97911e-24	17198
Body fat percentage	1	cg08462276	111735795	DENND2D;DENND2D	-	-0.371834	0.0366584	4.15294e-24	17198
Body fat percentage	2	cg01883046	174890420	NA	+	-0.550205	0.0542462	4.17416e-24	17198
Body fat percentage	12	cg03691549	53443911	TENC1;TENC1;TENC1;TENC1	+	0.60262	0.059435	4.32987e-24	17198
Body fat percentage	22	cg00094998	40784325	SGSM3;SGSM3	+	0.731067	0.0721053	4.34094e-24	17198
Body fat percentage	3	cg16166958	189408443	TP63;TP63;TP63	+	0.189625	0.0187086	4.48225e-24	17198
Body fat percentage	19	cg01044314	2442930	LMNB2	+	0.447629	0.0441717	4.56943e-24	17198
Body fat percentage	2	cg03195216	37795832	NA	+	0.528624	0.0521712	4.63269e-24	17198
Body fat percentage	16	cg07434438	72961899	ZFHX3;ZFHX3	-	-0.536098	0.0529256	4.78726e-24	17198
Body fat percentage	8	cg14920061	129326392	NA	-	0.342573	0.0338233	4.83271e-24	17198
Body fat percentage	2	cg13617154	73868507	NAT8	-	0.559149	0.0552125	4.88762e-24	17198
Body fat percentage	17	cg12244711	41655950	NA	+	-0.360618	0.0356677	5.79186e-24	17198
Body fat percentage	3	cg01020331	71540688	FOXP1;FOXP1;FOXP1;FOXP1;FOXP1	-	-0.450847	0.0445977	5.86902e-24	17198
Body fat percentage	8	cg24686420	48540511	SPIDR;SPIDR;SPIDR;SPIDR	-	0.317014	0.0313676	6.03568e-24	17198
Body fat percentage	20	cg16504656	43364881	NA	-	-0.32425	0.0320904	6.16967e-24	17198
Body fat percentage	2	cg04813347	218937178	RUFY4;RUFY4	+	0.419738	0.0415504	6.32124e-24	17198
Body fat percentage	16	cg16417703	57677240	ADGRG1;ADGRG1;ADGRG1;ADGRG1;ADGRG1;ADGRG1;ADGRG1;ADGRG1;ADGRG1;ADGRG1;ADGRG1	-	-0.622436	0.0616323	6.49577e-24	17198
Body fat percentage	13	cg09767524	67622549	PCDH9;PCDH9	-	-0.458764	0.0454358	6.644e-24	17198
Body fat percentage	5	cg10505630	151051214	SPARC	-	-0.672509	0.0666065	6.65984e-24	17198
Body fat percentage	10	cg21986679	116155591	AFAP1L2;AFAP1L2;AFAP1L2	+	-0.362003	0.0358545	6.68021e-24	17198
Body fat percentage	2	cg06876354	121020189	RALB	+	0.727741	0.0721308	7.18964e-24	17198
Body fat percentage	18	cg03955765	67616318	CD226;CD226;CD226	+	0.333023	0.0330194	7.44906e-24	17198
Body fat percentage	11	cg10282852	72798955	FCHSD2	-	-0.719692	0.0713657	7.53292e-24	17198
Body fat percentage	1	cg15410741	65363974	JAK1	+	-0.428691	0.0425202	7.72688e-24	17198
Body fat percentage	13	cg04132263	79968174	RBM26;RBM26;RBM26	+	-0.15831	0.0157032	7.7777e-24	17198
Body fat percentage	11	cg16396716	124065995	NA	-	-0.331896	0.0329344	8.09149e-24	17198
Body fat percentage	12	cg10368122	120697340	PXN;PXN;PXN	-	-0.741099	0.0735492	8.19651e-24	17198
Body fat percentage	17	cg12830963	6766498	ALOX12P2	+	-0.656628	0.0651754	8.31722e-24	17198
Body fat percentage	18	cg09651208	77838622	RBFADN	-	0.295852	0.0293674	8.37046e-24	17198
Body fat percentage	15	cg27563121	52405647	BCL2L10	+	-0.468492	0.0465105	8.48281e-24	17198
Body fat percentage	18	cg15871086	56526595	NA	+	0.414318	0.0411476	8.81039e-24	17198
Body fat percentage	12	cg07604036	52077660	SCN8A;SCN8A	+	-0.553105	0.0549339	8.8565e-24	17198
Body fat percentage	5	cg00602326	31427700	RNASEN;RNASEN	-	-0.365562	0.0363204	9.19068e-24	17198
Body fat percentage	5	cg19222830	150466793	TNIP1;TNIP1;TNIP1	+	-0.310284	0.030829	9.21232e-24	17198
Body fat percentage	5	cg08574044	142361829	ARHGAP26;ARHGAP26	-	-0.498623	0.0495537	9.43901e-24	17198
Body fat percentage	6	cg00634989	21110067	CDKAL1	+	-0.228838	0.0227426	9.45611e-24	17198
Body fat percentage	20	cg10589813	48809978	NA	-	-0.535682	0.0532516	9.71063e-24	17198
Body fat percentage	10	cg09376613	102087334	PKD2L1;PKD2L1	+	0.567324	0.0564049	9.84845e-24	17198
Body fat percentage	1	cg16663980	158809049	MNDA	+	0.395108	0.0392929	1.01091e-23	17198
Body fat percentage	7	cg20253855	101762511	CUX1;CUX1;CUX1	-	-0.327044	0.0325277	1.02278e-23	17198
Body fat percentage	1	cg05141280	110078630	NA	-	0.384271	0.038222	1.02968e-23	17198
Body fat percentage	2	cg04898302	135441409	TMEM163	-	0.447042	0.0444753	1.05252e-23	17198
Body fat percentage	2	cg20393901	19320934	NA	-	0.209105	0.020804	1.05565e-23	17198
Body fat percentage	16	cg08761535	75079000	ZNRF1	+	-0.521838	0.051924	1.06793e-23	17198
Body fat percentage	3	cg01526748	191930926	FGF12;FGF12	-	0.229636	0.0228501	1.07171e-23	17198
Body fat percentage	12	cg07986378	11898284	ETV6	-	-0.392804	0.0390891	1.07985e-23	17198
Body fat percentage	1	cg15183129	160759781	NA	+	0.583319	0.0580491	1.08215e-23	17198
Body fat percentage	22	cg21118059	45108033	PRR5;PRR5;PRR5;PRR5-ARHGAP8;PRR5;PRR5;PRR5	+	0.542962	0.0540531	1.12384e-23	17198
Body fat percentage	17	cg13574086	17695442	RAI1	+	-0.709887	0.0706721	1.12592e-23	17198
Body fat percentage	7	cg00094538	142505684	NA	-	-0.289336	0.0288058	1.13059e-23	17198
Body fat percentage	2	cg17178175	178109973	NFE2L2;NFE2L2;NFE2L2	-	-0.43771	0.0435803	1.13752e-23	17198
Body fat percentage	14	cg14225665	102394448	NA	+	0.653269	0.0650478	1.1475e-23	17198
Body fat percentage	7	cg27112429	139002942	NA	-	0.332927	0.0331578	1.17319e-23	17198
Body fat percentage	8	cg12959030	118690518	NA	+	0.186443	0.0185727	1.19879e-23	17198
Body fat percentage	9	cg14620941	139776929	NA	+	-0.422908	0.0421431	1.24191e-23	17198
Body fat percentage	1	cg06000943	110632445	LINC01397	+	0.447066	0.0445536	1.25115e-23	17198
Body fat percentage	15	cg20474611	45829332	HMGN2P46	+	0.454734	0.0453183	1.25237e-23	17198
Body fat percentage	8	cg06180822	48812543	PRKDC;PRKDC	+	0.438134	0.0436734	1.27998e-23	17198
Body fat percentage	1	cg00826902	3563954	WDR8	+	0.290275	0.0289403	1.3051e-23	17198
Body fat percentage	2	cg23649619	98461039	TMEM131	+	0.297573	0.029679	1.35536e-23	17198
Body fat percentage	2	cg07346751	174223564	CDCA7;CDCA7;CDCA7;CDCA7	+	0.450155	0.0449114	1.39944e-23	17198
Body fat percentage	1	cg01901101	9486939	NA	+	-0.498513	0.0497391	1.40843e-23	17198
Body fat percentage	11	cg26034658	65836743	PACS1	-	0.703802	0.0703068	1.59113e-23	17198
Body fat percentage	11	cg13059136	2986541	SNORA54;NAP1L4	-	0.440274	0.0440138	1.71306e-23	17198
Body fat percentage	1	cg00867472	156714808	HDGF;HDGF;HDGF	-	-0.588212	0.0588051	1.7191e-23	17198
Body fat percentage	1	cg19595760	25948511	MAN1C1	+	-0.580383	0.0580916	1.93736e-23	17198
Body fat percentage	5	cg26352615	111482162	NA	-	0.481914	0.0482765	2.10895e-23	17198
Body fat percentage	20	cg21602826	36686229	RPRD1B	+	0.48828	0.048923	2.14664e-23	17198
Body fat percentage	4	cg20493906	106113303	TET2;TET2;TET2-AS1	+	0.439159	0.044006	2.16975e-23	17198
Body fat percentage	17	cg21040575	6921465	MIR497;MIR195	-	-0.337426	0.0338145	2.1871e-23	17198
Body fat percentage	14	cg02032125	101000186	NA	-	-0.555279	0.0556654	2.26364e-23	17198
Body fat percentage	3	cg21917734	185484743	IGF2BP2;IGF2BP2;IGF2BP2;IGF2BP2;IGF2BP2;IGF2BP2;IGF2BP2	-	-0.532037	0.0533367	2.26864e-23	17198
Body fat percentage	1	cg18660898	151030968	CDC42SE1;CDC42SE1;MLLT11	+	-0.285719	0.0286502	2.32403e-23	17198
Body fat percentage	3	cg13072940	49967521	MON1A;MON1A	+	-0.620271	0.0622051	2.35399e-23	17198
Body fat percentage	17	cg01570459	6925228	BCL6B	+	-0.486145	0.0487549	2.35794e-23	17198
Body fat percentage	10	cg09175674	105454559	SH3PXD2A	+	-0.807768	0.0810197	2.38638e-23	17198
Body fat percentage	13	cg07866798	101288489	TMTC4;TMTC4;TMTC4	-	-0.529109	0.0530865	2.46174e-23	17198
Body fat percentage	7	cg17419731	5535731	MIR589;FBXL18	+	-0.4474	0.0449235	2.66058e-23	17198
Body fat percentage	14	cg26081786	34650335	NA	-	0.48984	0.0492163	2.835e-23	17198
Body fat percentage	13	cg07136393	109776430	MYO16;MYO16	+	0.31001	0.0311522	2.87307e-23	17198
Body fat percentage	4	cg03549779	48292543	NA	+	-0.347152	0.0348899	2.91808e-23	17198
Body fat percentage	21	cg27297662	32509317	TIAM1	+	-0.273194	0.0274716	3.07685e-23	17198
Body fat percentage	9	cg08635575	80189185	GNA14	+	0.447907	0.045043	3.09632e-23	17198
Body fat percentage	17	cg01665163	21074394	DHRS7B	-	-0.435986	0.0438453	3.10322e-23	17198
Body fat percentage	5	cg18722504	139712966	HBEGF	-	-0.606666	0.0610222	3.16658e-23	17198
Body fat percentage	13	cg20940217	21543210	NA	+	-0.275095	0.0276733	3.19566e-23	17198
Body fat percentage	19	cg06626124	11145418	SMARCA4;SMARCA4;SMARCA4;SMARCA4;SMARCA4;SMARCA4;SMARCA4	+	-0.5994	0.0602989	3.20626e-23	17198
Body fat percentage	21	cg11525951	43641170	ABCG1;ABCG1;ABCG1;ABCG1;ABCG1;ABCG1	+	0.354357	0.0356503	3.2274e-23	17198
Body fat percentage	7	cg01883759	28220576	JAZF1	+	-0.294855	0.0296744	3.34083e-23	17198
Body fat percentage	4	cg08462501	38138950	TBC1D1	+	-0.490807	0.0493959	3.34612e-23	17198
Body fat percentage	18	cg16593554	74813401	MBP;MBP	+	-0.301916	0.0303856	3.34726e-23	17198
Body fat percentage	9	cg23961389	134545318	RAPGEF1;RAPGEF1;RAPGEF1	-	-0.673631	0.0678437	3.58961e-23	17198
Body fat percentage	11	cg03107649	109695805	NA	+	0.239267	0.0241058	3.71591e-23	17198
Body fat percentage	7	cg09390962	137355506	DGKI	-	0.715382	0.0720803	3.74973e-23	17198
Body fat percentage	5	cg14527110	131561292	P4HA2;P4HA2;P4HA2;P4HA2;P4HA2	-	-0.648398	0.06535	3.85792e-23	17198
Body fat percentage	10	cg27466869	26841651	APBB1IP	-	-0.657173	0.0662692	4.06375e-23	17198
Body fat percentage	12	cg25358033	113714589	TPCN1;TPCN1;TPCN1	-	0.589522	0.0594492	4.07611e-23	17198
Body fat percentage	2	cg22530144	46300869	PRKCE	-	-0.464711	0.0468683	4.12234e-23	17198
Body fat percentage	4	cg23045716	1201881	LOC100130872;LOC100130872-SPON2	-	-0.416886	0.0420473	4.14602e-23	17198
Body fat percentage	6	cg06012428	157477204	ARID1B;ARID1B;ARID1B	+	-0.448384	0.0452301	4.19907e-23	17198
Body fat percentage	20	cg15651928	32290811	PXMP4;PXMP4	-	0.456475	0.0460468	4.2048e-23	17198
Body fat percentage	19	cg24843003	1409547	DAZAP1;DAZAP1	+	0.633506	0.0639164	4.28095e-23	17198
Body fat percentage	17	cg15017865	39933462	JUP;JUP	+	-0.477914	0.0482286	4.37242e-23	17198
Body fat percentage	14	cg07465699	104263793	PPP1R13B	-	0.43453	0.0438941	4.82306e-23	17198
Body fat percentage	4	cg16011130	85603217	WDFY3	+	0.494103	0.0499123	4.82601e-23	17198
Body fat percentage	16	cg25033715	50715445	SNX20;SNX20;SNX20	+	-0.311184	0.0314472	5.02087e-23	17198
Body fat percentage	17	cg02456062	37912327	NA	+	-0.445392	0.0450284	5.22917e-23	17198
Body fat percentage	10	cg16949914	6104515	IL2RA	+	-0.372762	0.0376868	5.24465e-23	17198
Body fat percentage	8	cg00549805	141901711	PTK2;PTK2;PTK2	+	0.671487	0.0678985	5.32299e-23	17198
Body fat percentage	5	cg13314012	123397455	LINC01170	+	-0.261994	0.0264939	5.36201e-23	17198
Body fat percentage	6	cg13387216	43141969	SRF;SRF	-	-0.705396	0.0713599	5.56716e-23	17198
Body fat percentage	8	cg27190410	101348639	RNF19A	+	0.304271	0.0307872	5.67857e-23	17198
Body fat percentage	16	cg02256616	1629409	IFT140	-	-0.444588	0.0449873	5.70934e-23	17198
Body fat percentage	17	cg10508317	76355146	SOCS3	-	-0.330512	0.0334486	5.78429e-23	17198
Body fat percentage	17	cg01130991	46510392	NA	+	0.356814	0.036115	5.85609e-23	17198
Body fat percentage	20	cg08949269	31443298	NA	+	0.476057	0.0481946	5.98175e-23	17198
Body fat percentage	11	cg02421646	59943477	MS4A6A;MS4A6A;MS4A6A;MS4A6A	+	-0.318818	0.0322771	5.99794e-23	17198
Body fat percentage	8	cg23973532	67054592	TRIM55;TRIM55;TRIM55;TRIM55	+	-0.302557	0.0306379	6.13558e-23	17198
Body fat percentage	1	cg15512289	97026071	NA	-	0.273755	0.0277223	6.15768e-23	17198
Body fat percentage	3	cg13373048	71892575	NA	-	-0.471855	0.0477859	6.19077e-23	17198
Body fat percentage	18	cg00353899	59999037	TNFRSF11A;TNFRSF11A;TNFRSF11A;TNFRSF11A;TNFRSF11A	-	0.595301	0.0602888	6.20261e-23	17198
Body fat percentage	6	cg03940776	158490013	SYNJ2	+	-0.639778	0.0647952	6.22128e-23	17198
Body fat percentage	8	cg02460440	131428346	ASAP1;ASAP1	+	0.429343	0.0434987	6.44837e-23	17198
Body fat percentage	14	cg12881924	32038080	NUBPL;NUBPL	+	-0.415896	0.0421632	6.86241e-23	17198
Body fat percentage	6	cg15285513	21200930	CDKAL1	+	-0.494587	0.0501785	7.38445e-23	17198
Body fat percentage	16	cg26663590	28959310	NA	-	0.434538	0.0440918	7.47506e-23	17198
Body fat percentage	1	cg07614859	116918716	ATP1A1;ATP1A1	+	-0.621204	0.0630547	7.73874e-23	17198
Body fat percentage	1	cg14955070	156135027	SEMA4A;SEMA4A;SEMA4A;SEMA4A	-	-0.340332	0.0345521	7.89254e-23	17198
Body fat percentage	6	cg07839071	126267697	NA	-	-0.361618	0.0367171	7.97734e-23	17198
Body fat percentage	5	cg21706572	176875315	PRR7;PRR7-AS1;PRR7-AS1;PRR7;PRR7	-	-0.80288	0.0815264	8.02988e-23	17198
Body fat percentage	2	cg20347155	145218951	ZEB2;ZEB2	-	-0.358244	0.0363815	8.12688e-23	17198
Body fat percentage	3	cg09957492	153009135	NA	+	-0.328178	0.0333313	8.20283e-23	17198
Body fat percentage	1	cg00988037	54869007	SSBP3;SSBP3;SSBP3	-	-0.471599	0.0479183	8.55115e-23	17198
Body fat percentage	2	cg15075241	10587052	SNORA80B;ODC1	-	0.456386	0.0463885	8.84189e-23	17198
Body fat percentage	11	cg26446803	1807232	NA	+	0.481772	0.0489693	8.8496e-23	17198
Body fat percentage	7	cg07904865	1127420	GPER;C7orf50;C7orf50;C7orf50;GPER;GPER	+	0.355511	0.0361412	8.98435e-23	17198
Body fat percentage	11	cg19571979	16832194	PLEKHA7	-	-0.372312	0.0378749	9.59645e-23	17198
Body fat percentage	16	cg04277040	80603851	LINC01227;LINC01227	-	0.463042	0.047122	9.94429e-23	17198
Body fat percentage	9	cg04393623	139871820	PTGDS	+	-0.613177	0.0624025	9.97243e-23	17198
Body fat percentage	17	cg14720773	17603531	RAI1	+	-0.405306	0.0412579	1.02142e-22	17198
Body fat percentage	11	cg00539491	66568628	C11orf80;C11orf80	+	0.466209	0.0474685	1.04477e-22	17198
Body fat percentage	19	cg18763911	15561037	WIZ	+	-0.498587	0.050769	1.0525e-22	17198
Body fat percentage	15	cg03449427	35601271	NA	+	0.368803	0.037564	1.08082e-22	17198
Body fat percentage	6	cg01176329	29592381	GABBR1;GABBR1;GABBR1	+	-0.329353	0.0335479	1.08735e-22	17198
Body fat percentage	1	cg12668782	116923471	ATP1A1;ATP1A1	+	-0.523068	0.053288	1.1038e-22	17198
Body fat percentage	4	cg00812761	53799391	SCFD2	+	0.526201	0.0536239	1.13761e-22	17198
Body fat percentage	17	cg02447879	79393682	BAHCC1	-	-0.290551	0.0296324	1.22629e-22	17198
Body fat percentage	22	cg17194270	39759992	SYNGR1;SYNGR1;SYNGR1	-	0.418077	0.0426598	1.28717e-22	17198
Body fat percentage	20	cg21665700	2431040	NA	+	-0.558825	0.0570342	1.31532e-22	17198
Body fat percentage	16	cg21489364	75035957	ZNRF1	-	-0.322928	0.0329701	1.3617e-22	17198
Body fat percentage	2	cg11523618	169944632	DHRS9;DHRS9;DHRS9;DHRS9	+	0.551544	0.0563145	1.36898e-22	17198
Body fat percentage	1	cg15317926	23490021	LUZP1;LUZP1	-	-0.354381	0.0361842	1.37202e-22	17198
Body fat percentage	5	cg20941062	132299811	AFF4	+	-0.469941	0.0479895	1.38836e-22	17198
Body fat percentage	7	cg11982214	37007063	ELMO1;ELMO1;ELMO1;ELMO1;ELMO1;ELMO1	-	-0.470408	0.0480391	1.39379e-22	17198
Body fat percentage	13	cg21042285	23954979	SACS	+	0.356666	0.0364245	1.39738e-22	17198
Body fat percentage	12	cg01414567	82204306	NA	-	0.13939	0.0142361	1.40534e-22	17198
Body fat percentage	5	cg03079679	141909727	NA	-	0.608011	0.0621103	1.435e-22	17198
Body fat percentage	21	cg19434960	25294672	NA	-	-0.389945	0.0398388	1.45149e-22	17198
Body fat percentage	2	cg16655715	97055834	NA	+	-0.47232	0.0482874	1.54919e-22	17198
Body fat percentage	1	cg08941107	27744956	WASF2;WASF2	+	-0.548543	0.0560806	1.55068e-22	17198
Body fat percentage	17	cg19880425	28650886	TMIGD1	+	-0.316457	0.0323649	1.60548e-22	17198
Body fat percentage	22	cg17312650	36751648	MYH9	-	-0.614423	0.062839	1.60674e-22	17198
Body fat percentage	3	cg16350622	132631089	NA	+	0.320859	0.0328273	1.6642e-22	17198
Body fat percentage	11	cg16772377	119018927	ABCG4;ABCG4	-	0.466829	0.0477982	1.79116e-22	17198
Body fat percentage	15	cg13291298	69690671	PAQR5;PAQR5	+	-0.717359	0.073462	1.81966e-22	17198
Body fat percentage	8	cg21650866	142297256	NA	+	0.28484	0.0291709	1.82917e-22	17198
Body fat percentage	1	cg10014405	16012344	PLEKHM2	+	0.433642	0.0444265	1.89527e-22	17198
Body fat percentage	11	cg03027437	59291203	NA	+	0.399081	0.0409006	1.96264e-22	17198
Body fat percentage	1	cg07120889	150535935	NA	-	-0.473205	0.0484987	1.96768e-22	17198
Body fat percentage	1	cg13750140	41688346	SCMH1;SCMH1;SCMH1;SCMH1	+	0.382274	0.0391829	1.98541e-22	17198
Body fat percentage	21	cg15669314	36012979	NA	+	-0.320652	0.0328763	2.04167e-22	17198
Body fat percentage	3	cg08350157	131219430	MRPL3	-	-0.44718	0.0458557	2.07011e-22	17198
Body fat percentage	17	cg18171070	40967121	BECN1	-	-0.620623	0.0636532	2.10767e-22	17198
Body fat percentage	5	cg18520851	115149189	CDO1	+	0.323909	0.0332225	2.11522e-22	17198
Body fat percentage	17	cg17739917	38477572	RARA;RARA;RARA	-	0.365733	0.037522	2.16799e-22	17198
Body fat percentage	1	cg08018468	43768048	TIE1;TIE1	+	0.526285	0.0539984	2.18655e-22	17198
Body fat percentage	16	cg05432134	66737539	NA	-	0.466097	0.0478237	2.18983e-22	17198
Body fat percentage	8	cg13681195	134276859	NDRG1;NDRG1;NDRG1;NDRG1	+	-0.542336	0.0556582	2.23524e-22	17198
Body fat percentage	19	cg25667998	56705433	ZSCAN5B	-	0.401848	0.0412409	2.23852e-22	17198
Body fat percentage	17	cg03382923	17929854	ATPAF2	+	-0.362139	0.0371719	2.27411e-22	17198
Body fat percentage	4	cg04019364	141056742	MAML3	-	-0.508759	0.0522272	2.29735e-22	17198
Body fat percentage	5	cg08851393	134565560	C5orf66	-	-0.47702	0.0489783	2.33905e-22	17198
Body fat percentage	5	cg04148945	171474738	STK10	-	-0.58543	0.060114	2.35619e-22	17198
Body fat percentage	4	cg09865015	1202509	LOC100130872;LOC100130872-SPON2	+	-0.271419	0.0278705	2.35865e-22	17198
Body fat percentage	19	cg07796002	42392337	ARHGEF1;ARHGEF1;ARHGEF1	-	-0.380789	0.0391043	2.37742e-22	17198
Body fat percentage	2	cg01953698	230148091	NA	-	0.324028	0.0332767	2.38597e-22	17198
Body fat percentage	1	cg10055680	61352854	NA	+	0.416496	0.0427795	2.42155e-22	17198
Body fat percentage	11	cg24215776	65152051	NA	-	-0.571976	0.0587622	2.47305e-22	17198
Body fat percentage	2	cg11184985	240876710	NA	-	-0.337885	0.0347154	2.49069e-22	17198
Body fat percentage	6	cg00960204	140802228	NA	-	0.340279	0.0349624	2.49761e-22	17198
Body fat percentage	17	cg05555337	46669113	LOC404266;HOXB5;LOC404266;LOC404266;LOC404266	+	-0.264318	0.0271619	2.53506e-22	17198
Body fat percentage	13	cg25619314	114833892	RASA3	+	-0.371681	0.0382316	2.77777e-22	17198
Body fat percentage	12	cg02108045	93962028	SOCS2-AS1	+	0.61349	0.063107	2.78878e-22	17198
Body fat percentage	14	ch.14.97331099F	98261346	NA	+	-0.293212	0.0301634	2.80673e-22	17198
Body fat percentage	17	cg27470213	76967695	LGALS3BP	-	-0.257243	0.0264747	2.92471e-22	17198
Body fat percentage	17	cg19413066	76965347	NA	+	-0.528377	0.0543915	2.98895e-22	17198
Body fat percentage	2	cg11591807	118888717	NA	-	0.265267	0.0273104	3.02703e-22	17198
Body fat percentage	9	cg04382851	96159985	NA	-	-0.424722	0.043737	3.0931e-22	17198
Body fat percentage	11	cg14132895	95433641	NA	-	-0.384862	0.0396332	3.0997e-22	17198
Body fat percentage	19	cg20163056	5005982	KDM4B	-	-0.41813	0.0430655	3.14343e-22	17198
Body fat percentage	9	cg10787596	139797192	TRAF2	-	-0.490496	0.0505369	3.25142e-22	17198
Body fat percentage	13	cg19211853	79968216	RBM26	-	-0.149981	0.0154556	3.30595e-22	17198
Body fat percentage	14	cg01562302	23250488	SLC7A7;SLC7A7;SLC7A7	-	0.657839	0.0678227	3.45798e-22	17198
Body fat percentage	13	cg10076514	107059926	NA	+	0.443176	0.0457262	3.7182e-22	17198
Body fat percentage	2	cg09446583	43398271	NA	-	-0.699933	0.0722343	3.79847e-22	17198
Body fat percentage	2	cg10249235	25107075	ADCY3	-	-0.451981	0.0466495	3.83158e-22	17198
Body fat percentage	17	cg10457997	64796507	PRKCA	+	0.392203	0.0404973	3.99103e-22	17198
Body fat percentage	1	cg23803220	77404962	ST6GALNAC5	+	0.389631	0.0402365	4.036e-22	17198
Body fat percentage	1	cg00980620	224927882	CNIH3	-	0.35404	0.0365637	4.06315e-22	17198
Body fat percentage	7	cg20335712	28714297	CREB5;CREB5;CREB5	-	-0.579839	0.0599039	4.19732e-22	17198
Body fat percentage	3	cg23683730	189632845	NA	-	0.223184	0.0230751	4.51232e-22	17198
Body fat percentage	17	cg11793449	76313872	NA	+	-0.632219	0.0653723	4.55574e-22	17198
Body fat percentage	2	cg10532358	161080729	NA	-	-0.528119	0.0546173	4.62737e-22	17198
Body fat percentage	22	cg16452231	20106245	RANBP1;TRMT2A;TRMT2A;TRMT2A;RANBP1;RANBP1;RANBP1	+	0.658352	0.0681037	4.7431e-22	17198
Body fat percentage	7	cg08822075	26193607	NFE2L3	-	-0.219808	0.0227471	4.92194e-22	17198
Body fat percentage	11	cg05648472	45232364	PRDM11	-	0.679861	0.0703584	4.93536e-22	17198
Body fat percentage	6	cg00345047	71942797	NA	-	-0.344661	0.0356885	5.19843e-22	17198
Body fat percentage	2	cg21071466	74805822	M1AP;M1AP;M1AP	+	0.513545	0.0531868	5.29954e-22	17198
Body fat percentage	3	cg16225773	33002878	NA	+	0.700867	0.0726207	5.53219e-22	17198
Body fat percentage	17	cg24240870	28803927	GOSR1;GOSR1;GOSR1	-	-0.317275	0.0328773	5.57516e-22	17198
Body fat percentage	17	cg17866022	19209889	EPN2-AS1;EPN2;EPN2;EPN2	+	-0.292375	0.0302975	5.58296e-22	17198
Body fat percentage	3	cg25221975	13663444	FBLN2;FBLN2;FBLN2	+	0.371184	0.0384654	5.60004e-22	17198
Body fat percentage	22	cg18972676	40784025	SGSM3;SGSM3	-	0.414778	0.0429875	5.65548e-22	17198
Body fat percentage	1	cg25213452	206630385	SRGAP2;SRGAP2	-	-0.577303	0.0598431	5.75735e-22	17198
Body fat percentage	15	cg02464519	41158367	NA	-	-0.370226	0.038378	5.76441e-22	17198
Body fat percentage	11	cg20783780	112191546	LOC283140	+	-0.511861	0.0530637	5.80123e-22	17198
Body fat percentage	19	cg13882251	40772266	AKT2;AKT2;AKT2	-	0.405616	0.0420548	5.87067e-22	17198
Body fat percentage	5	cg04185639	146806258	DPYSL3;DPYSL3	+	-0.427772	0.0443556	5.91617e-22	17198
Body fat percentage	1	cg03144189	227734067	NA	-	0.516955	0.0536163	6.05529e-22	17198
Body fat percentage	1	cg18149207	151805634	RORC	-	0.615921	0.0638871	6.11286e-22	17198
Body fat percentage	15	cg15488912	41806372	LTK;LTK;LTK	+	-0.611665	0.0634532	6.18102e-22	17198
Body fat percentage	11	cg26145258	19843393	NAV2;NAV2;NAV2;NAV2	-	-0.449626	0.0466476	6.23123e-22	17198
Body fat percentage	15	cg01850331	67383558	SMAD3	-	-0.312259	0.0323982	6.26864e-22	17198
Body fat percentage	2	cg20954448	192496738	NA	-	-0.393515	0.0408346	6.35246e-22	17198
Body fat percentage	3	cg01004980	48883069	PRKAR2A	+	0.41221	0.0427831	6.4717e-22	17198
Body fat percentage	3	cg01289541	170282058	SLC7A14	+	0.519466	0.0539307	6.64802e-22	17198
Body fat percentage	5	cg26708797	170906387	NA	+	-0.690899	0.0717387	6.73507e-22	17198
Body fat percentage	20	cg26701500	36024614	SRC;SRC	+	0.757132	0.078634	6.87969e-22	17198
Body fat percentage	8	cg25405452	38125449	PPAPDC1B;PPAPDC1B;PPAPDC1B	+	-0.566205	0.0588099	6.93705e-22	17198
Body fat percentage	1	cg06826760	193076307	GLRX2	+	0.536829	0.0557771	7.15312e-22	17198
Body fat percentage	1	cg16047291	44252583	ST3GAL3;ST3GAL3;ST3GAL3;ST3GAL3;ST3GAL3;ST3GAL3;ST3GAL3;ST3GAL3;ST3GAL3;ST3GAL3;ST3GAL3;ST3GAL3;ST3GAL3;ST3GAL3;ST3GAL3;ST3GAL3;ST3GAL3;ST3GAL3;ST3GAL3;ST3GAL3;ST3GAL3;ST3GAL3;ST3GAL3;ST3GAL3;ST3GAL3	+	-0.385627	0.0400683	7.17381e-22	17198
Body fat percentage	19	cg02436098	4640159	TNFAIP8L1;TNFAIP8L1;TNFAIP8L1	-	-0.418781	0.0435161	7.21833e-22	17198
Body fat percentage	16	cg12918234	22206225	NA	-	-0.501652	0.0521453	7.45383e-22	17198
Body fat percentage	10	cg07631309	106020930	GSTO1	+	-0.335856	0.0349212	7.65385e-22	17198
Body fat percentage	6	cg12818967	111550921	NA	+	-0.393536	0.0409276	7.8125e-22	17198
Body fat percentage	1	cg11832534	3563998	WDR8	+	0.290872	0.0302551	7.92213e-22	17198
Body fat percentage	11	cg09578155	68141470	LRP5	-	-0.67324	0.0700405	8.0627e-22	17198
Body fat percentage	11	cg03576380	112003641	NA	+	0.553572	0.0576068	8.27268e-22	17198
Body fat percentage	17	cg05472536	73687477	SAP30BP;SAP30BP;SAP30BP;SAP30BP;SAP30BP	-	-0.395142	0.0411296	8.45538e-22	17198
Body fat percentage	10	cg21998542	33605101	NRP1;NRP1;NRP1;NRP1;NRP1;NRP1	+	-0.423557	0.044105	8.77625e-22	17198
Body fat percentage	14	cg00862597	61750802	NA	+	0.529199	0.0551091	8.8294e-22	17198
Body fat percentage	1	cg01101459	234871477	NA	+	0.368302	0.0383991	9.84861e-22	17198
Body fat percentage	1	cg12107849	192732997	NA	-	0.490858	0.0511927	1.01363e-21	17198
Body fat percentage	14	cg05715353	55841074	ATG14	-	-0.220182	0.0229691	1.03753e-21	17198
Body fat percentage	2	cg17137186	101928209	NA	-	-0.292005	0.0304813	1.10166e-21	17198
Body fat percentage	16	cg00014380	4424290	VASN;CORO7-PAM16;CORO7;CORO7;CORO7	-	0.383672	0.0400666	1.1443e-21	17198
Body fat percentage	11	cg03234777	118095544	AMICA1	-	0.267387	0.0279289	1.1666e-21	17198
Body fat percentage	1	cg26257082	198906494	NA	+	0.225924	0.0235995	1.17331e-21	17198
Body fat percentage	2	cg03422256	192757348	NA	-	-0.399477	0.0417323	1.18347e-21	17198
Body fat percentage	21	cg02847804	39811538	ERG;ERG;ERG;ERG;ERG;ERG;ERG;ERG	+	-0.512579	0.0535613	1.21099e-21	17198
Body fat percentage	6	cg01733619	164131787	NA	-	0.654086	0.0683575	1.22703e-21	17198
Body fat percentage	4	cg13903162	139163019	SLC7A11	+	-0.345198	0.0360762	1.22718e-21	17198
Body fat percentage	20	cg10243030	16156233	NA	+	0.175942	0.0183959	1.2799e-21	17198
Body fat percentage	22	cg14847622	28106439	NA	+	0.404014	0.0422495	1.3002e-21	17198
Body fat percentage	11	cg06176214	67183445	CARNS1;CARNS1	+	-0.5259	0.0550174	1.3483e-21	17198
Body fat percentage	17	cg04999824	76967757	LGALS3BP	+	-0.507728	0.0531226	1.36317e-21	17198
Body fat percentage	10	cg26712428	105218771	CALHM1	+	0.404133	0.0422845	1.36557e-21	17198
Body fat percentage	9	cg20951978	139796368	TRAF2	+	-0.366971	0.0384013	1.3822e-21	17198
Body fat percentage	6	cg14930341	43082234	PTK7;PTK7;PTK7;PTK7;PTK7;PTK7;PTK7	-	-0.429234	0.0449208	1.39376e-21	17198
Body fat percentage	6	cg25158622	32942429	BRD2;BRD2	+	0.278172	0.0291239	1.44867e-21	17198
Body fat percentage	11	cg18033594	75537636	UVRAG	+	-0.513086	0.0537327	1.48352e-21	17198
Body fat percentage	7	cg05992638	21003764	LINC01162	+	0.214273	0.0224478	1.53351e-21	17198
Body fat percentage	5	cg20376277	16615924	LOC101929524;FAM134B	+	0.279367	0.0292673	1.53426e-21	17198
Body fat percentage	7	cg16352612	76054035	ZP3;ZP3	+	-0.511799	0.0536183	1.53597e-21	17198
Body fat percentage	19	cg05845141	18120614	ARRDC2;ARRDC2	-	-0.550032	0.057627	1.5439e-21	17198
Body fat percentage	6	cg24709587	159526055	NA	-	-0.468826	0.0491235	1.55702e-21	17198
Body fat percentage	2	cg04211591	230159830	NA	-	0.261696	0.0274254	1.5825e-21	17198
Body fat percentage	6	cg06762457	149806635	ZC3H12D	+	-0.349171	0.0366022	1.62105e-21	17198
Body fat percentage	17	cg20718051	73869139	NA	-	-0.573109	0.0600909	1.65631e-21	17198
Body fat percentage	1	cg01527470	156104602	LMNA;LMNA;LMNA;LMNA;LMNA;LMNA;LMNA;LMNA;LMNA;LMNA;LMNA;LMNA;LMNA;LMNA	-	0.735771	0.077149	1.66183e-21	17198
Body fat percentage	21	cg22121323	47480909	NA	-	-0.351858	0.036906	1.71251e-21	17198
Body fat percentage	1	cg04048950	203294225	NA	-	-0.441327	0.0462963	1.73286e-21	17198
Body fat percentage	20	cg27579586	45196529	SLC13A3;SLC13A3;SLC13A3;SLC13A3;SLC13A3	-	0.37251	0.0390877	1.77583e-21	17198
Body fat percentage	11	cg09708200	15638685	NA	-	0.291645	0.0306083	1.80701e-21	17198
Body fat percentage	1	cg09953842	193377966	NA	-	-0.298114	0.0312956	1.85167e-21	17198
Body fat percentage	2	cg15357118	128927972	UGGT1;UGGT1	+	0.484959	0.0509124	1.85819e-21	17198
Body fat percentage	1	cg11544657	9968130	CTNNBIP1;CTNNBIP1	-	-0.502278	0.05274	1.8888e-21	17198
Body fat percentage	2	cg25095518	98329337	ZAP70	-	-0.500595	0.0525662	1.89815e-21	17198
Body fat percentage	22	cg20585830	21998385	SDF2L1	+	-0.450526	0.0473322	1.98653e-21	17198
Body fat percentage	1	cg07207669	155102388	EFNA1;EFNA1	-	-0.414682	0.0435729	2.0136e-21	17198
Body fat percentage	14	cg00218090	100485810	NA	-	0.315573	0.0331665	2.05553e-21	17198
Body fat percentage	12	cg03247247	96635810	ELK3	+	-0.408324	0.0429271	2.11091e-21	17198
Body fat percentage	12	cg03080569	57828396	INHBC	-	0.696551	0.0732607	2.19736e-21	17198
Body fat percentage	17	cg05673431	25871504	KSR1	+	-0.604189	0.0635838	2.31802e-21	17198
Body fat percentage	11	cg14542374	118782395	BCL9L	+	-0.709535	0.0746823	2.35241e-21	17198
Body fat percentage	3	cg23690294	108800810	MORC1	+	-0.347362	0.0365685	2.39261e-21	17198
Body fat percentage	11	cg20431224	68270782	PPP6R3;PPP6R3;PPP6R3;PPP6R3;PPP6R3;PPP6R3	-	-0.302036	0.0317972	2.39468e-21	17198
Body fat percentage	14	cg14916494	72704881	RGS6;RGS6;RGS6;RGS6;RGS6;RGS6;RGS6;RGS6;RGS6;RGS6	-	0.277238	0.0291867	2.39645e-21	17198
Body fat percentage	10	cg07060203	135089661	ADAM8;ADAM8;ADAM8	+	-0.349457	0.0367925	2.41287e-21	17198
Body fat percentage	10	cg12465805	11214795	CELF2;CELF2;CELF2;CELF2	-	-0.276024	0.0290809	2.56576e-21	17198
Body fat percentage	12	cg11219937	64664370	C12orf56;C12orf56	-	-0.300588	0.0316688	2.56584e-21	17198
Body fat percentage	3	cg03055671	172231528	TNFSF10	+	-0.283992	0.0299217	2.57673e-21	17198
Body fat percentage	10	cg22818215	119184588	NA	-	0.492764	0.0519281	2.62175e-21	17198
Body fat percentage	3	cg26879335	50630065	NA	-	-0.418219	0.0440892	2.71367e-21	17198
Body fat percentage	10	cg09491962	98900771	SLIT1	-	-0.646219	0.0681413	2.77193e-21	17198
Body fat percentage	1	cg05776323	161165053	ADAMTS4	-	0.455137	0.0480119	2.87562e-21	17198
Body fat percentage	11	cg00485574	123104546	NA	+	0.494006	0.052114	2.88469e-21	17198
Body fat percentage	17	cg27637521	76355202	SOCS3	-	-0.242923	0.0256278	2.89715e-21	17198
Body fat percentage	4	cg05119988	166251189	SC4MOL;SC4MOL	+	-0.379672	0.0400746	3.03156e-21	17198
Body fat percentage	11	cg14099685	47546068	CUGBP1	-	-0.591138	0.0624146	3.11883e-21	17198
Body fat percentage	17	cg15138339	40715222	COASY;COASY;COASY;COASY;COASY	+	0.311342	0.0328859	3.23397e-21	17198
Body fat percentage	18	cg03474702	12030535	IMPA2	+	-0.393472	0.0415707	3.30289e-21	17198
Body fat percentage	1	cg03885055	16723232	C1orf144;C1orf144	-	-0.633076	0.0669051	3.39279e-21	17198
Body fat percentage	17	cg21901790	46599866	NA	+	0.521364	0.0551086	3.44622e-21	17198
Body fat percentage	14	cg19918549	100531800	EVL;EVL	-	0.30216	0.0319449	3.50776e-21	17198
Body fat percentage	14	cg11571108	24863662	NA	+	0.425791	0.045024	3.56954e-21	17198
Body fat percentage	9	cg21241889	123690658	TRAF1	-	-0.484129	0.0512082	3.66718e-21	17198
Body fat percentage	21	cg01881899	43652704	ABCG1;ABCG1;ABCG1;ABCG1;ABCG1;ABCG1	-	0.322211	0.0340861	3.71226e-21	17198
Body fat percentage	10	cg07067827	116298560	ABLIM1;ABLIM1;ABLIM1	+	-0.501174	0.0530205	3.72567e-21	17198
Body fat percentage	3	cg26689240	47464073	SCAP	+	-0.661171	0.0699786	3.8801e-21	17198
Body fat percentage	2	cg18011760	19320928	NA	-	0.174024	0.0184205	3.91288e-21	17198
[truncated: 3,306 more rows]

## Sheet: Supplementary Table 8
Supplementary Table 8: Inflation factors for marginal linear regression epigenome-wide association studies (EWASs) of six metabolic traits in Generation Scotland. BMI = body mass index, WHR = waist-hip ratio, HDL = high-density lipoprotein.
Trait	Inflation factor
BMI	2.47797
Body fat percentage	1.90072
WHR	1.91019
Glucose	1.1779
HDL cholesterol	1.68071
Total cholesterol	1.42381

## Sheet: Supplementary Table 9
Supplementary Table 9: The significant CpGs identified in the Bayesian epigenome-wide association studies in Generation Scotland. BMI = body mass index, WHR = waist-hip ratio, HDL = high-density lipoprotein
CpG site	Chromosome	Position in genome	Gene	Posterior inclusion probability	Trait
cg00214628	chr17	46583511	NA	0.994	BMI
cg00574958	chr11	68607622	CPT1A;CPT1A	1.999	BMI
cg00840791	chr19	16453259	NA	1	BMI
cg01787285	chr1	2162682	SKI	1.15	BMI
cg01887846	chr19	10655644	ATG4D;ATG4D;ATG4D;ATG4D;ATG4D;ATG4D;ATG4D;ATG4D	0.963	BMI
cg03429643	chr2	99280963	MGAT4A;MGAT4A	0.958	BMI
cg03517760	chr2	139609558	NA	0.972	BMI
cg03546163	chr6	35654363	FKBP5;FKBP5;FKBP5;FKBP5	1	BMI
cg05194248	chr19	16553751	EPS15L1;EPS15L1;EPS15L1;EPS15L1;EPS15L1;EPS15L1	1.001	BMI
cg05325763	chr11	68607719	CPT1A;CPT1A	2.006	BMI
cg05603985	chr1	2161049	SKI	1.02	BMI
cg06093152	chr1	212662017	NA	0.953	BMI
cg06500161	chr21	43656587	ABCG1;ABCG1;ABCG1;ABCG1;ABCG1;ABCG1	0.976	BMI
cg07390844	chr18	72935911	TSHZ1;TSHZ1	0.964	BMI
cg07769588	chr19	10655622	ATG4D	0.963	BMI
cg07839457	chr16	57023022	NLRC5	0.982	BMI
cg07865517	chr14	65170569	PLEKHG3	0.988	BMI
cg09349128	chr22	50327986	NA	1	BMI
cg11024682	chr17	17730094	SREBF1;SREBF1	0.995	BMI
cg13373048	chr3	71892575	NA	1.004	BMI
cg14476101	chr1	120255992	PHGDH	0.986	BMI
cg15054595	chr3	49910483	NA	0.952	BMI
cg15833511	chr20	35256798	SLA2;SLA2	1	BMI
cg16411857	chr16	57023191	NLRC5	0.982	BMI
cg17868815	chr16	81476731	NA	0.971	BMI
cg21575225	chr1	156073485	LMNA	0.987	BMI
cg26162295	chr17	38119207	GSDMA	0.956	BMI
cg00574958	chr11	68607622	CPT1A;CPT1A	2.01	Body fat percentage
cg00840791	chr19	16453259	NA	1	Body fat percentage
cg03429643	chr2	99280963	MGAT4A;MGAT4A	0.963	Body fat percentage
cg03546163	chr6	35654363	FKBP5;FKBP5;FKBP5;FKBP5	1	Body fat percentage
cg04858631	chr10	74035570	DDIT4	1.034	Body fat percentage
cg05325763	chr11	68607719	CPT1A;CPT1A	2.022	Body fat percentage
cg05603985	chr1	2161049	SKI	1.046	Body fat percentage
cg06500161	chr21	43656587	ABCG1;ABCG1;ABCG1;ABCG1;ABCG1;ABCG1	1.008	Body fat percentage
cg06690548	chr4	139162808	SLC7A11	0.997	Body fat percentage
cg09349128	chr22	50327986	NA	1	Body fat percentage
cg12431339	chr10	73992901	ANAPC16;ANAPC16;ANAPC16;ANAPC16;ANAPC16;ANAPC16	0.963	Body fat percentage
cg13070581	chr12	92530939	C12orf79;C12orf79;C12orf79;C12orf79;C12orf79	0.96	Body fat percentage
cg15239096	chr5	138289138	SIL1;SIL1	0.991	Body fat percentage
cg15833511	chr20	35256798	SLA2;SLA2	1	Body fat percentage
cg16307144	chr19	38704933	DPF1;DPF1;DPF1;DPF1	0.992	Body fat percentage
cg16463738	chr6	132452935	NA	0.998	Body fat percentage
cg17287155	chr5	393347	AHRR	0.977	Body fat percentage
cg24166814	chr2	56067277	NA	0.968	Body fat percentage
cg00102166	chr1	43425337	SLC2A1	1.076	Glucose
cg09003612	chr1	43425222	SLC2A1;SLC2A1-AS1	1.076	Glucose
cg19693031	chr1	145441552	TXNIP	1.121	Glucose
cg03546163	chr6	35654363	FKBP5;FKBP5;FKBP5;FKBP5	0.995	HDL cholesterol
cg06500161	chr21	43656587	ABCG1;ABCG1;ABCG1;ABCG1;ABCG1;ABCG1	1.002	HDL cholesterol
cg08435047	chr16	56994542	CETP;CETP	0.997	HDL cholesterol
cg09858892	chr15	58702544	NA	0.991	HDL cholesterol
cg12194745	chr17	79423649	BAHCC1	0.957	HDL cholesterol
cg14303369	chr15	58702812	NA	0.991	HDL cholesterol
cg14951497	chr2	191875807	STAT1;STAT1	1	HDL cholesterol
cg15128785	chr22	42230879	SREBF2;SREBF2	0.967	HDL cholesterol
cg15373972	chr19	11219638	LDLR;LDLR;LDLR;LDLR;LDLR	0.999	HDL cholesterol
cg17075888	chr7	95225339	PDK4	1.006	HDL cholesterol
cg17901584	chr1	55353706	DHCR24	1	HDL cholesterol
cg22488164	chr12	14716910	PLBD1	0.984	HDL cholesterol
cg22692401	chr16	56985393	NA	1	HDL cholesterol
cg22911054	chr11	68603379	CPT1A;CPT1A	1	HDL cholesterol
cg24166814	chr2	56067277	NA	0.993	HDL cholesterol
cg25283432	chr12	125282561	SCARB1;SCARB1	1	HDL cholesterol
cg27168858	chr1	55351659	DHCR24	1	HDL cholesterol
cg27243685	chr21	43642366	ABCG1;ABCG1;ABCG1;ABCG1;ABCG1;ABCG1	1.024	HDL cholesterol
cg27444020	chr11	78108461	GAB2	0.971	HDL cholesterol
cg27641084	chr11	68520892	NA	0.987	HDL cholesterol
cg00574958	chr11	68607622	CPT1A;CPT1A	1.969	Total cholesterol
cg00908766	chr1	109817496	CELSR2	1.011	Total cholesterol
cg01176028	chr21	43653234	ABCG1;ABCG1;ABCG1;ABCG1;ABCG1;ABCG1	0.982	Total cholesterol
cg03637691	chr19	11202610	LDLR;LDLR;LDLR;LDLR;LDLR	1.011	Total cholesterol
cg05119988	chr4	166251189	SC4MOL;SC4MOL	0.991	Total cholesterol
cg05325763	chr11	68607719	CPT1A;CPT1A	1.974	Total cholesterol
cg06500161	chr21	43656587	ABCG1;ABCG1;ABCG1;ABCG1;ABCG1;ABCG1	1.013	Total cholesterol
cg06690548	chr4	139162808	SLC7A11	0.967	Total cholesterol
cg06795340	chr9	107546652	ABCA1	0.981	Total cholesterol
cg09978077	chr22	42229983	SREBF2	1.97	Total cholesterol
cg13375295	chr19	45344725	NA	1	Total cholesterol
cg15128785	chr22	42230879	SREBF2;SREBF2	2.035	Total cholesterol
cg17067405	chr2	21266886	APOB;APOB	1.134	Total cholesterol
cg17901584	chr1	55353706	DHCR24	1	Total cholesterol
cg19758958	chr11	62319222	NA	0.998	Total cholesterol
cg19822755	chr16	30108259	YPEL3;YPEL3	0.97	Total cholesterol
cg21489638	chr7	130671028	LINC-PINT;LINC-PINT;LINC-PINT;LINC-PINT;LINC-PINT;LINC-PINT;LINC-PINT;LINC-PINT	0.988	Total cholesterol
cg21645268	chr8	11663584	FDFT1	1.021	Total cholesterol
cg22971501	chr19	11199476	LDLR	0.983	Total cholesterol
cg00574958	chr11	68607622	CPT1A;CPT1A	1.344	WHR
cg02988288	chr1	145440445	TXNIP;NBPF20;NBPF10;NBPF10	0.965	WHR
cg05223638	chr1	3036168	PRDM16;PRDM16	0.984	WHR
cg05325763	chr11	68607719	CPT1A;CPT1A	1.348	WHR
cg05603985	chr1	2161049	SKI	1.006	WHR
cg06500161	chr21	43656587	ABCG1;ABCG1;ABCG1;ABCG1;ABCG1;ABCG1	1.003	WHR
cg09554443	chr1	167487762	CD247;CD247;CD247;CD247	0.992	WHR
cg11024682	chr17	17730094	SREBF1;SREBF1	1	WHR
cg15833511	chr20	35256798	SLA2;SLA2	0.99	WHR
cg17075888	chr7	95225339	PDK4	1.03	WHR
cg17901584	chr1	55353706	DHCR24	1	WHR
cg21575225	chr1	156073485	LMNA	0.998	WHR

## Sheet: Supplementary Table 10
Supplementary Table 10: The variance explained in metabolic traits by DNA methylation using the Bayesian approach in Generation Scotlan. BMI = body mass index, WHR = waist-hip ratio, HDL = high-density lipoprotein.
Trait	Mean Variance Explained	Low 95% confidence interval	High 95% confidence interval	Proportion of variance attributed to small effects	Proportion of variance attributed to medium effects	Proportion of variance attributed to large effects
BMI	0.532766	0.493799	0.577681	0.370582	0.476393	0.153024
Body fat percentage	0.511624	0.464287	0.550764	0.447595	0.404742	0.147663
Glucose	0.402326	0.310787	0.487282	0.879295	0.0537613	0.0669434
HDL cholesterol	0.41041	0.36975	0.451705	0.196106	0.562187	0.241707
Total cholesterol	0.465144	0.416082	0.517858	0.523299	0.293203	0.183498
WHR	0.243363	0.204666	0.285521	0.160034	0.319477	0.52049

[truncated: 5 more sheets: Supplementary Table 11, Supplementary Table 12, Supplementary Table 13, Supplementary Table 14, Supplementary Table 15]
